# Supplementary material for: 4-Hy­droxy-3-meth­oxy­benzaldehyde 4-ethyl­thio­semicarbazone
Source: Acta Crystallogr Sect E Struct Rep Online. 2014 Jul 17;70(Pt 8):o868. doi: 10.1107/S1600536814016018 (PMC4158485; doi:10.1107/S1600536814016018)
Supplement: Supplementary file 1 [file e-70-0o868-sup1.cif]

##############################################################################
#                                                                            #
# This CIF contains the data in a paper accepted for publication in          #
# Acta Crystallographica Section E. It conforms to the requirements of       #
# Notes for Authors for Acta Crystallographica Section E, and has been       #
# peer reviewed under the auspices of the IUCr Commission on Journals.       #
#                                                                            #
# Full details of the Crystallographic Information File format               #
# are given in the paper "The Crystallographic Information File (CIF):       #
# a New Standard Archive File for Crystallography" by S. R. Hall, F. H.      #
# Allen and I. D. Brown [Acta Cryst. (1991), A47, 655-685].                  #
#                                                                            #
# The current version of the core CIF dictionary is obtainable from          #
# ftp://ftp.iucr.org/pub/cif_core.dic.                                       #
#                                                                            #
# Software is freely available for graphical display of the structure(s)     #
# in this CIF. For information consult the CIF software page                 #
# http://www.iucr.org/resources/cif/software.                                #
#                                                                            #
# This file may be used for bona fide research purposes within the           #
# scientific community so long as proper attribution is given to the journal # 
# article from which it was obtained.                                        #
#                                                                            #
##############################################################################
data_I
_database_code_depnum_ccdc_archive 'CCDC 1013029'
_audit_creation_method     SHELXL-97
_chemical_name_systematic
;
4-Hydroxy-3-methoxybenzaldehyde 4-ethylthiosemicarbazone
;
_chemical_name_common
                      '4-Hydroxy-3-methoxybenzaldehyde 4-ethylthiosemicarbazone'
_chemical_formula_moiety     'C11 H15 N3 O2 S'
_chemical_formula_sum     'C11 H15 N3 O2 S'
_chemical_formula_weight     253.32
_chemical_melting_point     ?
_symmetry_cell_setting     orthorhombic
_symmetry_space_group_name_H-M     'P n a 21'
_symmetry_space_group_name_Hall     'P 2c -2n'
loop_
    _symmetry_equiv_pos_as_xyz
    'x, y, z'
    '-x, -y, z+1/2'
    '-x+1/2, y+1/2, z+1/2'
    'x+1/2, -y+1/2, z'
_cell_length_a     8.9962(2)
_cell_length_b     16.1159(2)
_cell_length_c     8.54910(10)
_cell_angle_alpha     90.00
_cell_angle_beta     90.00
_cell_angle_gamma     90.00
_cell_volume     1239.46(3)
_cell_formula_units_Z     4
_cell_measurement_reflns_used     31793
_cell_measurement_theta_min     2.91
_cell_measurement_theta_max     27.485
_cell_measurement_temperature     293(2)
_exptl_crystal_description     Prism
_exptl_crystal_colour     yellow
_exptl_crystal_size_max     0.145
_exptl_crystal_size_mid     0.125
_exptl_crystal_size_min     0.119
_exptl_crystal_density_diffrn     1.358
_exptl_crystal_density_meas     ?
_exptl_crystal_density_method     'not measured'
_exptl_crystal_F_000     536
_exptl_absorpt_coefficient_mu     0.255
_exptl_absorpt_correction_type     multi-scan
_exptl_absorpt_process_details     '(Blessing, 1995)'
_exptl_absorpt_correction_T_min     0.9387
_exptl_absorpt_correction_T_max     0.9900
_exptl_special_details     ?
_diffrn_ambient_temperature     293(2)
_diffrn_radiation_type     MoK\a
_diffrn_radiation_wavelength     0.71073
_diffrn_radiation_monochromator     graphite
_diffrn_measurement_device_type     'Nonius Kappa CCD'
_diffrn_measurement_method     'CCD rotation images, thick slices'
_diffrn_detector_area_resol_mean     9
_diffrn_reflns_number     22619
_diffrn_reflns_av_R_equivalents     0.0497
_diffrn_reflns_av_sigmaI/netI     0.0276
_diffrn_reflns_theta_min     3.39
_diffrn_reflns_theta_max     27.49
_diffrn_reflns_theta_full     27.49
_diffrn_measured_fraction_theta_max     0.998
_diffrn_measured_fraction_theta_full     0.998
_diffrn_reflns_limit_h_min     -11
_diffrn_reflns_limit_h_max     11
_diffrn_reflns_limit_k_min     -20
_diffrn_reflns_limit_k_max     20
_diffrn_reflns_limit_l_min     -11
_diffrn_reflns_limit_l_max     11
_diffrn_standards_number     ?
_diffrn_standards_interval_count     ?
_diffrn_standards_interval_time     ?
_diffrn_standards_decay_%     ?
_refine_special_details
;
Refinement of <i>F</i>^2^ against ALL reflections. The weighted <i>R</i>-factor
<i>wR</i> and goodness of fit <i>S</i> are based on <i>F</i>^2^, conventional
<i>R</i>-factors <i>R</i> are based on <i>F</i>, with <i>F</i> set to zero for
negative <i>F</i>^2^. The threshold expression of <i>F</i>^2^ >
\s(<i>F</i>^2^) is used only for calculating <i>R</i>-factors(gt) <i>etc</i>.
and is not relevant to the choice of reflections for refinement.
<i>R</i>-factors based on <i>F</i>^2^ are statistically about twice as large
as those based on <i>F</i>, and <i>R</i>- factors based on ALL data will be
even larger.
;
_reflns_number_total     2837
_reflns_number_gt     2590
_reflns_threshold_expression     >2sigma(I)
_refine_ls_structure_factor_coef     Fsqd
_refine_ls_matrix_type     full
_refine_ls_R_factor_all     0.0367
_refine_ls_R_factor_gt     0.0304
_refine_ls_wR_factor_gt     0.0676
_refine_ls_wR_factor_ref     0.0710
_refine_ls_goodness_of_fit_ref     1.014
_refine_ls_restrained_S_all     1.014
_refine_ls_number_reflns     2837
_refine_ls_number_parameters     214
_refine_ls_number_restraints     1
_refine_ls_hydrogen_treatment     refall
_refine_ls_weighting_scheme     calc
_refine_ls_weighting_details
         'calc w=1/[\s^2^(Fo^2^)+(0.0355P)^2^+0.3575P] where P=(Fo^2^+2Fc^2^)/3'
_atom_sites_solution_hydrogens     geom
_atom_sites_solution_primary     direct
_atom_sites_solution_secondary     difmap
_refine_ls_shift/su_max     0.000
_refine_ls_shift/su_mean     0.000
_refine_diff_density_max     0.146
_refine_diff_density_min     -0.233
_refine_ls_extinction_method     none
_refine_ls_extinction_coef     ?
_refine_ls_abs_structure_details     'Flack (1983), <b>???? Friedel pairs</b>'
_refine_ls_abs_structure_Flack     0.03(6)
loop_
    _atom_type_symbol
    _atom_type_description
    _atom_type_scat_dispersion_real
    _atom_type_scat_dispersion_imag
    _atom_type_scat_source
    C C 0.0033 0.0016 'International Tables Vol C Tables 4.2.6.8 and 6.1.1.4'
    H H 0.0000 0.0000 'International Tables Vol C Tables 4.2.6.8 and 6.1.1.4'
    N N 0.0061 0.0033 'International Tables Vol C Tables 4.2.6.8 and 6.1.1.4'
    O O 0.0106 0.0060 'International Tables Vol C Tables 4.2.6.8 and 6.1.1.4'
    S S 0.1246 0.1234 'International Tables Vol C Tables 4.2.6.8 and 6.1.1.4'
_computing_data_collection     'COLLECT (Nonius, 1998)'
_computing_cell_refinement     'HKL Scalepack (Otwinowski & Minor, 1997)'
_computing_data_reduction
                           'HKL, Denzo and Scalepack (Otwinowski & Minor, 1997)'
_computing_structure_solution     'SHELXS97 (Sheldrick, 2008)'
_computing_structure_refinement     'SHELXL97 (Sheldrick, 2008)'
_computing_molecular_graphics     'DIAMOND (Brandenburg, 2006)'
_computing_publication_material     'publCIF (Westrip, 2010)'
loop_
    _atom_site_type_symbol
    _atom_site_label
    _atom_site_fract_x
    _atom_site_fract_y
    _atom_site_fract_z
    _atom_site_U_iso_or_equiv
    _atom_site_adp_type
    _atom_site_calc_flag
    _atom_site_refinement_flags
    _atom_site_occupancy
    _atom_site_symmetry_multiplicity
    _atom_site_disorder_assembly
    _atom_site_disorder_group
    S S1 -0.13718(5) -0.18485(2) -0.32559(6) 0.02743(12) Uani d . 1 1 . .
    O O1 0.63909(13) 0.01577(7) -0.84398(16) 0.0256(3) Uani d . 1 1 . .
    O O2 0.77231(14) -0.08623(8) -1.02714(15) 0.0254(3) Uani d . 1 1 . .
    N N1 0.21760(16) -0.15200(8) -0.58307(17) 0.0196(3) Uani d . 1 1 . .
    N N2 0.10393(16) -0.18657(9) -0.49707(18) 0.0212(3) Uani d . 1 1 . .
    N N3 0.03634(18) -0.05684(9) -0.41867(19) 0.0210(3) Uani d . 1 1 . .
    C C1 0.42396(18) -0.17397(10) -0.7544(2) 0.0189(3) Uani d . 1 1 . .
    C C2 0.47154(19) -0.09078(10) -0.7448(2) 0.0190(3) Uani d . 1 1 . .
    C C3 0.58669(18) -0.06350(9) -0.8387(2) 0.0195(3) Uani d . 1 1 . .
    C C4 0.65784(18) -0.11894(11) -0.9413(2) 0.0193(3) Uani d . 1 1 . .
    C C5 0.61052(19) -0.20035(11) -0.9515(2) 0.0211(3) Uani d . 1 1 . .
    C C6 0.49352(18) -0.22780(10) -0.8580(2) 0.0208(3) Uani d . 1 1 . .
    C C7 0.29879(19) -0.20341(11) -0.6600(2) 0.0199(3) Uani d . 1 1 . .
    C C8 0.00811(18) -0.13729(10) -0.4166(2) 0.0194(3) Uani d . 1 1 . .
    C C9 -0.0612(2) 0.00841(10) -0.3584(2) 0.0242(4) Uani d . 1 1 . .
    C C10 -0.1481(2) 0.04899(14) -0.4896(2) 0.0328(4) Uani d . 1 1 . .
    C C11 0.5543(2) 0.07826(11) -0.7660(3) 0.0306(4) Uani d . 1 1 . .
    H HO2 0.795(3) -0.1171(16) -1.105(3) 0.052(8) Uiso d . 1 1 . .
    H HN2 0.094(2) -0.2387(13) -0.487(2) 0.019(5) Uiso d . 1 1 . .
    H HN3 0.109(2) -0.0442(13) -0.461(2) 0.022(5) Uiso d . 1 1 . .
    H H2 0.425(2) -0.0549(12) -0.676(2) 0.022(5) Uiso d . 1 1 . .
    H H5 0.664(2) -0.2354(12) -1.029(2) 0.021(5) Uiso d . 1 1 . .
    H H6 0.461(2) -0.2851(12) -0.866(2) 0.026(5) Uiso d . 1 1 . .
    H H7 0.2793(19) -0.2637(12) -0.662(2) 0.017(4) Uiso d . 1 1 . .
    H H9A 0.008(2) 0.0526(12) -0.307(2) 0.023(5) Uiso d . 1 1 . .
    H H9B -0.129(2) -0.0134(12) -0.279(2) 0.022(5) Uiso d . 1 1 . .
    H H10A -0.078(3) 0.0751(15) -0.573(3) 0.047(7) Uiso d . 1 1 . .
    H H10B -0.212(2) 0.0056(12) -0.544(3) 0.028(5) Uiso d . 1 1 . .
    H H10C -0.215(3) 0.0921(15) -0.450(3) 0.046(6) Uiso d . 1 1 . .
    H H11A 0.604(2) 0.1297(13) -0.788(3) 0.032(6) Uiso d . 1 1 . .
    H H11B 0.448(3) 0.0771(13) -0.803(3) 0.038(6) Uiso d . 1 1 . .
    H H11C 0.553(3) 0.0652(14) -0.645(3) 0.045(7) Uiso d . 1 1 . .
loop_
    _atom_site_aniso_label
    _atom_site_aniso_U_11
    _atom_site_aniso_U_22
    _atom_site_aniso_U_33
    _atom_site_aniso_U_12
    _atom_site_aniso_U_13
    _atom_site_aniso_U_23
    S1 0.0304(2) 0.02365(19) 0.0283(2) -0.00829(17) 0.0134(2) -0.0068(2)
    O1 0.0267(6) 0.0195(5) 0.0305(7) -0.0043(5) 0.0100(6) -0.0047(6)
    O2 0.0264(6) 0.0264(6) 0.0234(7) -0.0068(5) 0.0098(5) -0.0045(5)
    N1 0.0187(7) 0.0211(7) 0.0190(7) -0.0021(6) 0.0033(6) 0.0017(6)
    N2 0.0221(7) 0.0163(7) 0.0253(8) -0.0019(6) 0.0089(6) 0.0004(6)
    N3 0.0207(7) 0.0180(7) 0.0244(8) -0.0002(6) 0.0054(6) 0.0001(6)
    C1 0.0183(8) 0.0217(8) 0.0168(7) 0.0011(6) -0.0002(7) 0.0038(6)
    C2 0.0181(8) 0.0205(8) 0.0182(8) 0.0023(6) 0.0014(7) -0.0012(7)
    C3 0.0207(7) 0.0184(7) 0.0192(8) -0.0006(6) -0.0001(7) 0.0011(7)
    C4 0.0191(8) 0.0235(8) 0.0154(7) -0.0009(6) 0.0022(7) 0.0021(6)
    C5 0.0217(8) 0.0217(8) 0.0200(9) 0.0020(6) 0.0019(7) -0.0016(7)
    C6 0.0209(8) 0.0188(7) 0.0226(8) -0.0005(6) 0.0008(7) 0.0013(7)
    C7 0.0212(8) 0.0202(8) 0.0182(8) 0.0006(7) 0.0006(7) 0.0013(7)
    C8 0.0208(8) 0.0213(8) 0.0162(7) -0.0021(7) 0.0002(7) -0.0015(7)
    C9 0.0299(9) 0.0190(7) 0.0238(9) 0.0026(7) 0.0081(8) -0.0024(7)
    C10 0.0321(10) 0.0347(10) 0.0316(10) 0.0121(9) 0.0042(9) -0.0003(9)
    C11 0.0323(11) 0.0192(9) 0.0404(12) -0.0005(8) 0.0100(9) -0.0054(8)
_geom_special_details
;
All e.s.d.'s (except the e.s.d. in the dihedral angle between two l.s. planes)
are estimated using the full covariance matrix. The cell e.s.d.'s are taken
into account individually in the estimation of e.s.d.'s in distances, angles
and torsion angles; correlations between e.s.d.'s in cell parameters are only
used when they are defined by crystal symmetry. An approximate (isotropic)
treatment of cell e.s.d.'s is used for estimating e.s.d.'s involving l.s.
planes.
;
loop_
    _geom_bond_atom_site_label_1
    _geom_bond_atom_site_label_2
    _geom_bond_site_symmetry_2
    _geom_bond_distance
    _geom_bond_publ_flag
    S1 C8 . 1.7035(17) ?
    O1 C3 . 1.3625(18) ?
    O1 C11 . 1.429(2) ?
    O2 C4 . 1.370(2) ?
    O2 HO2 . 0.86(3) ?
    N1 C7 . 1.286(2) ?
    N1 N2 . 1.377(2) ?
    N2 C8 . 1.359(2) ?
    N2 N1 1 1.377(2) ?
    N2 HN2 . 0.85(2) ?
    N3 C8 . 1.321(2) ?
    N3 C9 . 1.463(2) ?
    N3 HN3 . 0.77(2) ?
    C1 C6 . 1.389(2) ?
    C1 C2 . 1.410(2) ?
    C1 C7 . 1.464(2) ?
    C2 C3 . 1.382(2) ?
    C2 H2 . 0.93(2) ?
    C3 C4 . 1.406(2) ?
    C4 C5 . 1.382(2) ?
    C5 C6 . 1.394(2) ?
    C5 H5 . 0.99(2) ?
    C6 H6 . 0.97(2) ?
    C7 N1 1 1.286(2) ?
    C7 H7 . 0.988(18) ?
    C9 C10 . 1.515(3) ?
    C9 H9A . 1.046(19) ?
    C9 H9B . 0.98(2) ?
    C10 H10A . 1.04(3) ?
    C10 H10B . 1.02(2) ?
    C10 H10C . 0.98(3) ?
    C11 H11A . 0.96(2) ?
    C11 H11B . 1.00(2) ?
    C11 H11C . 1.06(3) ?
loop_
    _geom_angle_atom_site_label_1
    _geom_angle_atom_site_label_2
    _geom_angle_atom_site_label_3
    _geom_angle_site_symmetry_1
    _geom_angle_site_symmetry_3
    _geom_angle
    _geom_angle_publ_flag
    C3 O1 C11 . . 117.43(14) ?
    C4 O2 HO2 . . 112.0(18) ?
    C7 N1 N2 . . 115.75(14) ?
    C8 N2 N1 . 1 120.31(14) ?
    C8 N2 N1 . . 120.31(14) ?
    C8 N2 HN2 . . 117.5(13) ?
    N1 N2 HN2 1 . 122.1(13) ?
    N1 N2 HN2 . . 122.1(13) ?
    C8 N3 C9 . . 125.82(15) ?
    C8 N3 HN3 . . 115.3(16) ?
    C9 N3 HN3 . . 118.8(16) ?
    C6 C1 C2 . . 119.64(15) ?
    C6 C1 C7 . . 119.69(15) ?
    C2 C1 C7 . . 120.63(15) ?
    C3 C2 C1 . . 119.74(15) ?
    C3 C2 H2 . . 120.7(12) ?
    C1 C2 H2 . . 119.5(12) ?
    O1 C3 C2 . . 125.22(15) ?
    O1 C3 C4 . . 114.69(14) ?
    C2 C3 C4 . . 120.09(14) ?
    O2 C4 C5 . . 124.25(15) ?
    O2 C4 C3 . . 115.59(14) ?
    C5 C4 C3 . . 120.17(15) ?
    C4 C5 C6 . . 119.85(16) ?
    C4 C5 H5 . . 115.7(11) ?
    C6 C5 H5 . . 124.4(11) ?
    C1 C6 C5 . . 120.50(15) ?
    C1 C6 H6 . . 120.4(12) ?
    C5 C6 H6 . . 119.1(12) ?
    N1 C7 C1 1 . 120.67(15) ?
    N1 C7 C1 . . 120.67(15) ?
    N1 C7 H7 1 . 122.7(11) ?
    N1 C7 H7 . . 122.7(11) ?
    C1 C7 H7 . . 116.6(11) ?
    N3 C8 N2 . . 116.42(15) ?
    N3 C8 S1 . . 126.51(13) ?
    N2 C8 S1 . . 117.07(12) ?
    N3 C9 C10 . . 111.04(15) ?
    N3 C9 H9A . . 106.1(10) ?
    C10 C9 H9A . . 109.0(11) ?
    N3 C9 H9B . . 111.2(11) ?
    C10 C9 H9B . . 110.1(11) ?
    H9A C9 H9B . . 109.3(16) ?
    C9 C10 H10A . . 111.8(14) ?
    C9 C10 H10B . . 109.3(12) ?
    H10A C10 H10B . . 108.0(18) ?
    C9 C10 H10C . . 111.4(15) ?
    H10A C10 H10C . . 109(2) ?
    H10B C10 H10C . . 107.4(17) ?
    O1 C11 H11A . . 105.6(12) ?
    O1 C11 H11B . . 110.1(13) ?
    H11A C11 H11B . . 113.4(17) ?
    O1 C11 H11C . . 108.9(13) ?
    H11A C11 H11C . . 111.5(19) ?
    H11B C11 H11C . . 107(2) ?
loop_
    _geom_torsion_atom_site_label_1
    _geom_torsion_atom_site_label_2
    _geom_torsion_atom_site_label_3
    _geom_torsion_atom_site_label_4
    _geom_torsion_site_symmetry_1
    _geom_torsion_site_symmetry_2
    _geom_torsion_site_symmetry_3
    _geom_torsion_site_symmetry_4
    _geom_torsion
    _geom_torsion_publ_flag
    C7 N1 N2 C8 . . . . -177.34(16) ?
    C6 C1 C2 C3 . . . . 0.1(3) ?
    C7 C1 C2 C3 . . . . -177.84(15) ?
    C11 O1 C3 C2 . . . . -10.6(3) ?
    C11 O1 C3 C4 . . . . 168.32(16) ?
    C1 C2 C3 O1 . . . . 177.64(16) ?
    C1 C2 C3 C4 . . . . -1.2(3) ?
    O1 C3 C4 O2 . . . . 2.2(2) ?
    C2 C3 C4 O2 . . . . -178.86(14) ?
    O1 C3 C4 C5 . . . . -177.30(15) ?
    C2 C3 C4 C5 . . . . 1.6(3) ?
    O2 C4 C5 C6 . . . . 179.51(15) ?
    C3 C4 C5 C6 . . . . -1.0(3) ?
    C2 C1 C6 C5 . . . . 0.5(2) ?
    C7 C1 C6 C5 . . . . 178.46(16) ?
    C4 C5 C6 C1 . . . . 0.0(3) ?
    N2 N1 C7 C1 . . . . -179.36(15) ?
    C6 C1 C7 N1 . . . 1 -168.55(16) ?
    C2 C1 C7 N1 . . . 1 9.4(3) ?
    C6 C1 C7 N1 . . . . -168.55(16) ?
    C2 C1 C7 N1 . . . . 9.4(3) ?
    C9 N3 C8 N2 . . . . 171.47(17) ?
    C9 N3 C8 S1 . . . . -7.6(3) ?
    N1 N2 C8 N3 1 . . . -4.0(2) ?
    N1 N2 C8 N3 . . . . -4.0(2) ?
    N1 N2 C8 S1 1 . . . 175.21(13) ?
    N1 N2 C8 S1 . . . . 175.21(13) ?
    C8 N3 C9 C10 . . . . -99.4(2) ?
loop_
    _geom_hbond_atom_site_label_D
    _geom_hbond_atom_site_label_H
    _geom_hbond_atom_site_label_A
    _geom_hbond_site_symmetry_A
    _geom_hbond_distance_DH
    _geom_hbond_distance_HA
    _geom_hbond_distance_DA
    _geom_hbond_angle_DHA
    O2 HO2 S1 1_654 0.86(3) 2.26(3) 3.1144(14) 173(2)
    N3 HN3 N1 1 0.77(2) 2.25(2) 2.643(2) 112.4(19)
    N3 HN3 O2 2_655 0.77(2) 2.43(2) 3.023(2) 135(2)
    N3 HN3 O1 2_655 0.77(2) 2.52(2) 3.061(2) 128.3(19)
data_publication_text
_journal_date_recd_electronic     2014-06-15
_journal_date_accepted     2014-07-09
_journal_name_full     'Acta Crystallographica, Section E'
_journal_year     2014
_journal_volume     70
_journal_issue      8
_journal_page_first     o868
_journal_page_last     o868
_journal_paper_category     QO
_journal_paper_doi     10.1107/S1600536814016018
_journal_coeditor_code     BX2462
_publ_contact_author_name     'Adriano Bof de Oliveira'
_publ_contact_author_address
;
Departamento de Qu\'imica
Universidade Federal de Sergipe
Av. Marechal Rondon s/n, Campus
49100-000 S\~ao Crist\'ov\~ao--SE
Brazil
;
_publ_contact_author_email     'adriano@daad-alumni.de'
_publ_contact_author_fax     '55(79)21056651'
_publ_contact_author_phone     '55(79)21056658'
_publ_section_title
;
4-Hydroxy-3-methoxybenzaldehyde 4-ethylthiosemicarbazone
;
loop_
    _publ_author_name
    _publ_author_footnote
    _publ_author_address
    'Oliveira, Adriano Bof de' .
;
Departamento de Qu\'imica
Universidade Federal de Sergipe
Av. Marechal Rondon s/n, Campus
49100-000 S\~ao Crist\'ov\~ao--SE
Brazil
;
    'Beck, Johannes' .
;
Institut f\"ur Anorganische Chemie
Universit\"at Bonn
Gerhard-Domagk-Strasse 1
D-53121 Bonn
Germany
;
    'Daniels, J\"org' .
;
Institut f\"ur Anorganische Chemie
Universit\"at Bonn
Gerhard-Domagk-Strasse 1
D-53121 Bonn
Germany
;
    'Feitosa, B\'arbara Regina Santos' .
;
Departamento de Qu\'imica
Universidade Federal de Sergipe
Av. Marechal Rondon s/n, Campus
49100-000 S\~ao Crist\'ov\~ao--SE
Brazil
;
_publ_section_synopsis     .
