# Supplementary material for: 4-Hy­droxy-3-meth­oxy­benzaldehyde 4-ethyl­thio­semicarbazone
Source: Acta Crystallogr Sect E Struct Rep Online. 2014 Jul 17;70(Pt 8):o868. doi: 10.1107/S1600536814016018 (PMC4158485; doi:10.1107/S1600536814016018)
Supplement: Supplementary file 2 [file e-70-0o868-Isup2.hkl]

# 
# h,k,l, Fc-squared, Fo-squared, sigma(Fo-squared) and status flag 
# 
data_I
_shelx_title ' shelx in Pna21' 
_shelx_refln_list_code          4 
_shelx_F_calc_maximum      140.48 
_exptl_crystal_F_000       536.00 
_reflns_d_resolution_high  0.7698 
 
loop_ 
 _symmetry_equiv_pos_as_xyz 
 'x, y, z' 
 '-x, -y, z+1/2' 
 '-x+1/2, y+1/2, z+1/2' 
 'x+1/2, -y+1/2, z' 
 
_cell_length_a     8.9962 
_cell_length_b    16.1159 
_cell_length_c     8.5491 
_cell_angle_alpha  90.000 
_cell_angle_beta   90.000 
_cell_angle_gamma  90.000 
 
_shelx_F_squared_multiplier     1.000 
 
loop_ 
 _refln_index_h 
 _refln_index_k 
 _refln_index_l 
 _refln_F_squared_calc 
 _refln_F_squared_meas 
 _refln_F_squared_sigma 
 _refln_observed_status 
   1   1 -11       27.92       18.07     17.14 o 
   1   2 -11      251.20      207.26     19.76 o 
   0   0 -10      667.26      670.22     47.88 o 
   2   0 -10       24.76       23.80     15.05 o 
   4   0 -10       46.37       52.50     20.01 o 
   1   1 -10      240.53      237.65     24.81 o 
   2   1 -10       90.72       98.97     10.09 o 
   3   1 -10       36.14       53.85     14.16 o 
   4   1 -10       39.24       42.54     10.94 o 
   5   1 -10       19.09       17.96      9.41 o 
   0   2 -10        2.58        8.82      9.69 o 
   1   2 -10      379.56      353.86     16.51 o 
   2   2 -10        6.05       12.78      6.35 o 
   3   2 -10        0.18        9.15      6.91 o 
   4   2 -10      132.79       98.39     14.94 o 
   1   3 -10      291.68      277.38     12.83 o 
   2   3 -10       27.04       16.51      5.45 o 
   3   3 -10       46.93       40.84     10.22 o 
   4   3 -10       62.49       42.25      9.14 o 
   0   4 -10       90.13       72.35      8.23 o 
   1   4 -10       62.34       52.44      6.06 o 
   2   4 -10       22.07       14.64      5.62 o 
   3   4 -10       20.62       23.92      8.01 o 
   4   4 -10       20.50        9.69      8.14 o 
   1   5 -10       36.73       40.71      7.72 o 
   2   5 -10       38.73       34.63      6.22 o 
   3   5 -10      109.04       98.02      8.89 o 
   4   5 -10       10.32       -5.99      9.21 o 
   0   6 -10        3.01       -8.56      8.56 o 
   1   6 -10       32.75       21.44      6.80 o 
   2   6 -10       24.75       29.35      9.77 o 
   3   6 -10       63.75       56.73     10.16 o 
   1   7 -10      135.79      140.24     11.13 o 
   2   7 -10      213.97      191.01     12.28 o 
   3   7 -10       51.43       36.42      8.74 o 
   0   8 -10       76.89      110.67     57.48 o 
   1   8 -10        3.50        1.62      5.78 o 
   2   8 -10        1.01       -6.54      6.54 o 
   2   0  -9     1010.83     1058.66     43.58 o 
   4   0  -9       76.02       65.68      8.23 o 
   6   0  -9      174.52      180.01     28.23 o 
   0   1  -9      274.17      284.35     10.46 o 
   1   1  -9       39.96       36.20      3.65 o 
   2   1  -9      430.35      406.58     12.39 o 
   3   1  -9        5.26       -0.24      2.83 o 
   4   1  -9        9.76       14.07      5.00 o 
   5   1  -9      145.70      129.70     14.41 o 
   6   1  -9       79.33       62.06     11.81 o 
   1   2  -9      176.34      182.38      5.76 o 
   2   2  -9      461.62      457.36     11.89 o 
   3   2  -9      113.58      106.20      6.31 o 
   4   2  -9       37.66       32.94      4.28 o 
   5   2  -9       26.01        5.04      8.32 o 
   6   2  -9       26.62       23.43     11.70 o 
   0   3  -9      113.93      110.43      5.19 o 
   1   3  -9      122.84      140.36      5.07 o 
   2   3  -9      130.40      119.40      5.84 o 
   3   3  -9       95.11       93.12      7.66 o 
   4   3  -9        1.55        8.72      9.21 o 
   5   3  -9      143.23      144.96     12.38 o 
   6   3  -9       21.13        5.74      9.77 o 
   1   4  -9       32.77       26.48      3.03 o 
   2   4  -9       47.91       36.96      4.57 o 
   3   4  -9       64.98       65.86      5.83 o 
   4   4  -9       25.10       18.71      5.52 o 
   5   4  -9       12.80       12.79      7.73 o 
   6   4  -9        5.44        8.31      9.09 o 
   0   5  -9       23.29       26.24      5.80 o 
   1   5  -9       86.79       81.04      4.46 o 
   2   5  -9       13.98       12.69      4.05 o 
   3   5  -9       33.75       32.90      5.99 o 
   4   5  -9       25.38       29.27      9.60 o 
   5   5  -9      111.75      111.67     11.41 o 
   6   5  -9       27.98       25.11      8.93 o 
   1   6  -9       20.61       17.40      3.90 o 
   2   6  -9      275.56      255.97     10.25 o 
   3   6  -9       38.20       32.25      7.31 o 
   4   6  -9        9.90       12.73      6.83 o 
   5   6  -9       76.08       63.47     13.32 o 
   0   7  -9      360.21      347.29     15.83 o 
   1   7  -9       30.35       29.01      4.67 o 
   2   7  -9       27.36       19.91      5.62 o 
   3   7  -9      138.76      135.37      9.62 o 
   4   7  -9      137.52      127.43     15.84 o 
   5   7  -9       31.74       35.06      9.53 o 
   1   8  -9      113.49      103.12      8.34 o 
   2   8  -9      224.41      234.29     12.21 o 
   3   8  -9       62.76       40.91      6.43 o 
   4   8  -9       13.84        5.49      7.28 o 
   5   8  -9       45.40       32.38     13.34 o 
   0   9  -9       32.73       22.92      8.82 o 
   1   9  -9       78.16       81.44      8.37 o 
   2   9  -9       53.50       50.95     10.45 o 
   3   9  -9       10.57       12.90      8.50 o 
   4   9  -9      103.91       95.57     11.31 o 
   1  10  -9       54.99       66.63     13.38 o 
   2  10  -9      228.13      220.60     12.92 o 
   3  10  -9       28.34       17.32      8.74 o 
   0  11  -9       26.55       17.60      9.06 o 
   1  11  -9      130.84      120.94     11.34 o 
   2  11  -9       37.94       26.93      8.76 o 
   3  11  -9       89.64       96.35     14.48 o 
   1  12  -9        0.80        3.32      7.99 o 
   0   0  -8      337.48      347.88     14.94 o 
   2   0  -8      184.27      183.95      6.63 o 
   4   0  -8      813.67      844.49     19.60 o 
   6   0  -8      125.02      113.58     14.33 o 
   8   0  -8      215.96      205.02     31.23 o 
   1   1  -8       85.74       81.82      3.06 o 
   2   1  -8       21.80       22.44      2.67 o 
   3   1  -8      168.40      153.83      6.47 o 
   4   1  -8       30.19       26.40      3.23 o 
   5   1  -8       12.75       12.23      4.14 o 
   6   1  -8      318.66      320.80     31.53 o 
   7   1  -8        8.00      -12.11     12.11 o 
   8   1  -8      272.33      294.14     25.73 o 
   0   2  -8      117.21      125.85      4.70 o 
   1   2  -8      246.25      252.83      4.85 o 
   2   2  -8       32.80       33.90      4.36 o 
   3   2  -8      814.66      832.79     14.40 o 
   4   2  -8      133.84      117.21      5.82 o 
   5   2  -8      123.03      110.92      8.36 o 
   6   2  -8       16.81       13.61      7.06 o 
   7   2  -8       42.68       18.94     10.90 o 
   8   2  -8       69.30       77.17     12.89 o 
   1   3  -8      161.57      163.39      4.20 o 
   2   3  -8      173.78      173.90      4.42 o 
   3   3  -8      502.32      469.77     15.84 o 
   4   3  -8        6.12       -1.21      4.01 o 
   5   3  -8        1.61       -2.63      3.82 o 
   6   3  -8       23.28       12.14      9.64 o 
   7   3  -8        8.01       12.11      7.29 o 
   0   4  -8      192.33      198.04      5.94 o 
   1   4  -8      368.50      383.65      6.93 o 
   2   4  -8      124.40      121.08      3.86 o 
   3   4  -8      253.32      242.43      7.03 o 
   4   4  -8        4.01        6.41      3.42 o 
   5   4  -8      280.98      287.33     29.01 o 
   6   4  -8       37.99       29.58      7.86 o 
   7   4  -8      138.39      115.09     11.84 o 
   1   5  -8       58.16       56.78      3.52 o 
   2   5  -8       34.20       34.19      3.11 o 
   3   5  -8      249.85      240.18      9.45 o 
   4   5  -8       38.67       33.14      8.76 o 
   5   5  -8       50.45       66.04      9.57 o 
   6   5  -8       30.60       34.03     10.98 o 
   7   5  -8       79.81       52.80     10.10 o 
   0   6  -8      520.46      561.23     12.94 o 
   1   6  -8      229.12      228.00      5.42 o 
   2   6  -8      152.29      139.99      3.99 o 
   3   6  -8      142.89      123.57      8.86 o 
   4   6  -8       26.70       23.93      6.31 o 
   5   6  -8       29.32       54.08      8.66 o 
   6   6  -8      114.19      121.01     14.70 o 
   7   6  -8      138.42      127.93     20.53 o 
   1   7  -8       52.45       54.87      4.76 o 
   2   7  -8      332.44      331.56      7.68 o 
   3   7  -8       61.33       54.05      5.04 o 
   4   7  -8       71.60       61.96      5.02 o 
   5   7  -8        6.61       10.36      6.74 o 
   6   7  -8      103.29       96.09     19.53 o 
   7   7  -8      143.44      116.59     12.89 o 
   0   8  -8       14.99       22.22      4.69 o 
   1   8  -8       20.16       16.85      3.38 o 
   2   8  -8        2.44       11.04      4.80 o 
   3   8  -8        4.12        1.93      4.84 o 
   4   8  -8      191.46      180.50      9.72 o 
   5   8  -8       23.17       14.59      4.96 o 
   6   8  -8       14.27       21.17      7.61 o 
   1   9  -8       69.66       66.40      5.04 o 
   2   9  -8       61.26       59.37      5.85 o 
   3   9  -8      146.40      142.38      9.83 o 
   4   9  -8       63.90       50.02      6.48 o 
   5   9  -8       19.36       19.70      6.63 o 
   6   9  -8      147.20      130.18     15.75 o 
   0  10  -8        5.30       -3.76      6.52 o 
   1  10  -8       87.31       77.26     12.62 o 
   2  10  -8      237.07      220.45     13.00 o 
   3  10  -8      334.94      336.21     16.08 o 
   4  10  -8      257.75      257.50     16.46 o 
   5  10  -8       38.53       36.32      8.57 o 
   1  11  -8      225.48      202.79     13.40 o 
   2  11  -8       19.66       21.41      7.02 o 
   3  11  -8      111.35      125.36     11.50 o 
   4  11  -8       36.32       32.75      8.39 o 
   5  11  -8       42.90       42.67     10.05 o 
   0  12  -8      250.91      242.44     19.46 o 
   1  12  -8      191.93      185.98     13.11 o 
   2  12  -8       73.53       64.30     10.75 o 
   3  12  -8      200.92      174.88     13.61 o 
   4  12  -8        0.30       -0.24      7.89 o 
   1  13  -8       35.02       11.24     11.57 o 
   2  13  -8      140.02      153.71     14.45 o 
   3  13  -8       29.00       25.77      9.41 o 
   0  14  -8       39.78       32.91     10.62 o 
   1  14  -8      312.08      303.89     19.09 o 
   2  14  -8        5.74        8.75     11.81 o 
   2   0  -7     1600.66     1646.94     26.10 o 
   4   0  -7       54.09       45.50      5.65 o 
   6   0  -7      330.04      311.60     14.12 o 
   8   0  -7      142.81      188.41     24.66 o 
   0   1  -7      340.58      328.02      5.93 o 
   1   1  -7       33.50       35.58      1.88 o 
   2   1  -7      172.81      172.11      5.04 o 
   3   1  -7       62.28       63.50      2.87 o 
   4   1  -7      615.40      626.00      9.62 o 
   5   1  -7       37.76       28.61      3.68 o 
   6   1  -7        3.45        4.36      4.08 o 
   7   1  -7      206.97      178.36     15.19 o 
   8   1  -7       84.16       91.08     15.11 o 
   9   1  -7       94.82       94.14     15.29 o 
   1   2  -7       68.80       63.66      2.32 o 
   2   2  -7      335.46      334.01      5.39 o 
   3   2  -7      821.73      833.61     13.91 o 
   4   2  -7      303.18      281.52      6.52 o 
   5   2  -7      216.19      202.31      8.13 o 
   6   2  -7      264.90      274.79     10.69 o 
   7   2  -7        4.07       10.40      5.93 o 
   8   2  -7        1.92       13.15     11.05 o 
   9   2  -7       52.48       30.49     20.75 o 
   0   3  -7      501.36      496.09     10.95 o 
   1   3  -7      160.48      158.78      3.41 o 
   2   3  -7      121.37      117.68      3.37 o 
   3   3  -7       63.25       56.32      3.93 o 
   4   3  -7      249.11      232.03      6.03 o 
   5   3  -7      434.91      448.85     10.72 o 
   6   3  -7       48.35       42.99      4.29 o 
   7   3  -7        1.75       17.16      9.79 o 
   8   3  -7       18.15        9.14      6.99 o 
   1   4  -7      254.12      248.00      4.46 o 
   2   4  -7      151.22      139.02      4.45 o 
   3   4  -7      395.56      382.30      8.12 o 
   4   4  -7        0.25        0.08      2.86 o 
   5   4  -7        0.12       -3.05      3.23 o 
   6   4  -7       25.01       24.08      4.83 o 
   7   4  -7      625.53      669.49     34.13 o 
   8   4  -7       31.21       28.48     11.80 o 
   0   5  -7      495.00      522.73     10.02 o 
   1   5  -7       51.58       51.61      2.21 o 
   2   5  -7      120.55      117.15      3.54 o 
   3   5  -7       48.47       52.11      3.80 o 
   4   5  -7      184.83      166.95      5.71 o 
   5   5  -7      228.19      238.56      9.04 o 
   6   5  -7       46.66       32.21      4.75 o 
   7   5  -7       42.65       33.26     18.85 o 
   8   5  -7       21.76       26.78      7.64 o 
   1   6  -7      163.51      160.61      4.00 o 
   2   6  -7      306.24      296.08      5.37 o 
   3   6  -7       46.62       40.86      2.93 o 
   4   6  -7       51.61       40.01      3.52 o 
   5   6  -7       74.29       58.45      7.09 o 
   6   6  -7      353.20      347.08     13.08 o 
   7   6  -7       33.58       18.17      7.48 o 
   8   6  -7       72.77       71.71     18.85 o 
   0   7  -7      296.66      293.52      8.27 o 
   1   7  -7      355.93      357.43      6.86 o 
   2   7  -7       11.17       12.75      2.13 o 
   3   7  -7       65.76       65.31      2.96 o 
   4   7  -7      443.68      435.77     10.23 o 
   5   7  -7       34.10       24.76      4.15 o 
   6   7  -7       24.96       26.72      7.13 o 
   7   7  -7        7.72        0.99      6.75 o 
   8   7  -7       58.45       72.79     10.69 o 
   1   8  -7      196.92      187.24      4.10 o 
   2   8  -7      456.80      448.72      8.41 o 
   3   8  -7      114.44      100.87      4.21 o 
   4   8  -7      110.99       97.68      5.36 o 
   5   8  -7       35.41       35.09      5.77 o 
   6   8  -7      138.29      149.80     11.84 o 
   7   8  -7       30.97       20.60      8.40 o 
   0   9  -7      391.30      395.73     11.76 o 
   1   9  -7       63.57       61.48      3.99 o 
   2   9  -7        0.52       -0.11      1.97 o 
   3   9  -7       99.79       88.41      4.04 o 
   4   9  -7       11.37       15.97      3.77 o 
   5   9  -7      147.22      161.54      8.54 o 
   6   9  -7       51.77       53.33      7.05 o 
   7   9  -7       32.84       21.26      7.21 o 
   1  10  -7      204.78      194.99      5.25 o 
   2  10  -7      226.23      213.71      6.17 o 
   3  10  -7      272.33      244.34     11.66 o 
   4  10  -7       15.94       18.84      8.33 o 
   5  10  -7       39.70       39.05      6.03 o 
   6  10  -7       45.57       37.30     10.22 o 
   7  10  -7       86.70       87.49      8.33 o 
   0  11  -7      456.90      444.04     17.71 o 
   1  11  -7      192.14      216.37     14.43 o 
   2  11  -7       79.19       77.23      5.73 o 
   3  11  -7       13.36       10.45      4.21 o 
   4  11  -7       35.49       44.40      6.87 o 
   5  11  -7       96.09       99.78     11.66 o 
   6  11  -7        1.49        4.32      8.71 o 
   1  12  -7       50.62       53.56      5.67 o 
   2  12  -7       27.02       13.07      8.38 o 
   3  12  -7      120.86      128.26     11.28 o 
   4  12  -7        3.81       -1.50      6.57 o 
   5  12  -7       22.87       17.89      6.58 o 
   6  12  -7       73.03       48.22      7.60 o 
   0  13  -7     1152.27     1281.74     97.53 o 
   1  13  -7       46.67       55.88      8.88 o 
   2  13  -7       63.14       57.60      8.44 o 
   3  13  -7       17.12       11.11      7.91 o 
   4  13  -7       49.26       55.71     10.55 o 
   5  13  -7      199.24      216.51     29.61 o 
   1  14  -7      175.24      171.64     13.06 o 
   2  14  -7      161.56      174.50     31.42 o 
   3  14  -7       94.57      101.27     10.47 o 
   4  14  -7       18.80       22.79     10.04 o 
   0  15  -7      149.29      103.86     19.79 o 
   1  15  -7        8.19        4.03      9.59 o 
   2  15  -7        7.79        0.85      7.80 o 
   3  15  -7        8.00       10.93      7.44 o 
   1  16  -7       68.08       66.30      9.93 o 
   0   0  -6      847.24      765.85     14.55 o 
   2   0  -6      544.07      556.05      9.96 o 
   4   0  -6     2473.87     2371.58     44.58 o 
   6   0  -6       35.42       29.16      4.46 o 
   8   0  -6      191.42      238.30     45.78 o 
   1   1  -6       25.41       26.74      1.64 o 
   2   1  -6      293.83      291.87      5.17 o 
   3   1  -6       73.52       75.28      3.49 o 
   4   1  -6      847.46      833.35     16.69 o 
   5   1  -6       59.28       56.09      4.97 o 
   6   1  -6        2.85        0.36      3.23 o 
   7   1  -6      117.27      100.62      7.69 o 
   8   1  -6       76.97       81.14      9.78 o 
   9   1  -6       71.78       79.99     13.53 o 
   0   2  -6      396.59      391.35      6.34 o 
   1   2  -6      413.58      412.36      5.23 o 
   2   2  -6       77.16       81.30      2.63 o 
   3   2  -6      259.56      253.69      5.48 o 
   4   2  -6      173.15      163.26      4.21 o 
   5   2  -6      358.33      353.33      7.77 o 
   6   2  -6      267.97      264.32      8.65 o 
   7   2  -6       19.43       23.82      3.67 o 
   8   2  -6       41.66       40.79      7.74 o 
   9   2  -6       76.13       56.01     13.56 o 
   1   3  -6      627.34      643.41      7.30 o 
   2   3  -6      124.50      120.55      4.34 o 
   3   3  -6      657.13      634.55      9.03 o 
   4   3  -6      174.72      171.47      4.29 o 
   5   3  -6      955.11      949.07     14.20 o 
   6   3  -6       15.92       14.48      2.92 o 
   7   3  -6      252.92      270.23     14.74 o 
   8   3  -6        7.15       10.22      7.46 o 
   9   3  -6       28.81       42.33     11.45 o 
   0   4  -6     1724.30     1808.92     25.00 o 
   1   4  -6      287.96      279.72      4.64 o 
   2   4  -6      162.62      173.62      4.29 o 
   3   4  -6       23.66       24.49      2.16 o 
   4   4  -6       43.44       37.79      3.16 o 
   5   4  -6      943.38      974.21     14.36 o 
   6   4  -6      126.36      115.72      8.78 o 
   7   4  -6      127.25      116.22      6.93 o 
   8   4  -6        6.71        3.27      9.10 o 
   9   4  -6      169.17      191.55     25.93 o 
   1   5  -6      191.41      185.69      3.41 o 
   2   5  -6      177.45      162.43      3.88 o 
   3   5  -6       94.96      102.26      2.94 o 
   4   5  -6      122.87      119.57      3.62 o 
   5   5  -6      630.49      578.05     11.34 o 
   6   5  -6       26.36       22.36      3.60 o 
   7   5  -6      121.62      117.48      9.66 o 
   8   5  -6       11.33       14.35      6.79 o 
   9   5  -6       19.58       12.75      7.77 o 
   0   6  -6      393.62      375.30      8.18 o 
   1   6  -6       19.31       20.30      2.01 o 
   2   6  -6      120.82      114.52      3.05 o 
   3   6  -6      196.87      195.78      4.35 o 
   4   6  -6      450.36      447.07      7.50 o 
   5   6  -6       13.81       13.50      2.61 o 
   6   6  -6      182.42      171.46      6.26 o 
   7   6  -6       78.53       66.34      5.35 o 
   8   6  -6      117.87      129.18     11.50 o 
   9   6  -6       24.90       25.51     10.50 o 
   1   7  -6       78.19       85.21      3.59 o 
   2   7  -6      141.25      141.49      3.43 o 
   3   7  -6      108.23       99.19      5.31 o 
   4   7  -6       81.64       85.81      3.82 o 
   5   7  -6        7.32        2.07      3.47 o 
   6   7  -6       28.94       27.27      4.68 o 
   7   7  -6      133.58      125.06     18.05 o 
   8   7  -6      195.33      176.24     16.40 o 
   9   7  -6       82.02       89.43     14.28 o 
   0   8  -6      895.63      895.70     21.91 o 
   1   8  -6       41.04       35.35      1.72 o 
   2   8  -6      312.87      301.81      5.63 o 
   3   8  -6       71.93       67.88      4.03 o 
   4   8  -6      488.13      474.75      8.81 o 
   5   8  -6       48.52       36.13      8.98 o 
   6   8  -6       82.84       82.15      6.99 o 
   7   8  -6        2.39       -7.42      7.66 o 
   8   8  -6      200.92      245.61     16.44 o 
   1   9  -6       42.90       40.21      2.41 o 
   2   9  -6       28.18       28.19      2.37 o 
   3   9  -6      286.90      295.85      6.09 o 
   4   9  -6      254.66      235.93     12.20 o 
   5   9  -6       57.55       56.13      8.04 o 
   6   9  -6      107.38      100.89      8.89 o 
   7   9  -6      182.21      188.25     11.52 o 
   8   9  -6       31.87       39.72      8.89 o 
   0  10  -6      701.02      707.35     13.96 o 
   1  10  -6      779.44      793.92     13.04 o 
   2  10  -6       47.45       48.36      2.55 o 
   3  10  -6      277.28      262.10      8.17 o 
   4  10  -6       96.82       88.27      5.59 o 
   5  10  -6       38.16       36.80      4.70 o 
   6  10  -6        2.89        3.94      5.07 o 
   7  10  -6       34.31       37.91      7.39 o 
   8  10  -6       31.54       20.84     10.69 o 
   1  11  -6     1319.75     1358.62     17.35 o 
   2  11  -6      264.29      238.07      5.50 o 
   3  11  -6       48.44       46.62      4.66 o 
   4  11  -6        0.77       -3.71      4.43 o 
   5  11  -6       39.28       33.34      5.03 o 
   6  11  -6      101.07       88.54      6.76 o 
   7  11  -6       39.53       49.51      7.81 o 
   0  12  -6      260.28      261.04      9.54 o 
   1  12  -6       67.73       64.18      3.27 o 
   2  12  -6       33.56       24.21      4.23 o 
   3  12  -6      117.29      111.28      6.07 o 
   4  12  -6       30.07       20.38      5.55 o 
   5  12  -6      206.96      191.33      9.30 o 
   6  12  -6       30.92       37.07      7.98 o 
   7  12  -6       19.79        6.62      7.95 o 
   1  13  -6      178.36      156.08      7.12 o 
   2  13  -6       35.71       31.68      4.17 o 
   3  13  -6      289.15      273.19      9.77 o 
   4  13  -6      199.11      179.05      8.22 o 
   5  13  -6       52.53       48.39      6.53 o 
   6  13  -6      330.40      357.26     16.17 o 
   0  14  -6      216.62      200.61      9.08 o 
   1  14  -6       73.43       70.06      5.02 o 
   2  14  -6        2.61        7.40      4.46 o 
   3  14  -6       91.30       85.56      7.05 o 
   4  14  -6       34.78       27.06      8.98 o 
   5  14  -6       34.69       34.04      7.69 o 
   1  15  -6       97.71       92.44     10.63 o 
   2  15  -6        9.39       11.59      6.37 o 
   3  15  -6        9.46       20.86      9.06 o 
   4  15  -6       12.41       12.92      6.51 o 
   5  15  -6       38.13       35.76      8.28 o 
   0  16  -6      419.42      431.10     24.49 o 
   1  16  -6       28.51       43.11      7.75 o 
   2  16  -6        4.04        9.93      7.26 o 
   3  16  -6       69.84       71.51     22.98 o 
   4  16  -6      199.86      176.36     15.07 o 
   1  17  -6       16.43       15.31     12.63 o 
   2  17  -6       63.60       60.68     14.81 o 
   2   0  -5     1556.88     1455.00     24.39 o 
   4   0  -5      673.53      697.47     14.45 o 
   6   0  -5      208.32      213.68      8.97 o 
   8   0  -5      508.26      507.88     21.74 o 
  10   0  -5      146.31      211.76     27.97 o 
   0   1  -5      461.42      449.39      6.37 o 
   1   1  -5       77.15       88.24      1.68 o 
   2   1  -5       71.93       67.44      2.87 o 
   3   1  -5      106.44      101.55      3.37 o 
   4   1  -5     2142.48     2140.96     26.30 o 
   5   1  -5       94.41       90.41      3.40 o 
   6   1  -5        2.64        1.16      2.64 o 
   7   1  -5      155.18      167.93      5.87 o 
   8   1  -5       95.43       91.77      7.32 o 
   9   1  -5       87.66       77.08     16.17 o 
  10   1  -5      145.09      168.20     17.57 o 
   1   2  -5      166.12      199.66      3.46 o 
   2   2  -5      146.41      153.45      4.35 o 
   3   2  -5      405.14      396.01      5.84 o 
   4   2  -5      215.83      220.00      5.08 o 
   5   2  -5      945.07      925.59     20.95 o 
   6   2  -5      112.83      105.01      4.11 o 
   7   2  -5       52.63       42.78      4.54 o 
   8   2  -5       33.25       22.46      4.78 o 
   9   2  -5        0.49        4.06      6.21 o 
  10   2  -5       37.78       54.73     11.40 o 
   0   3  -5     1374.77     1440.33     18.40 o 
   1   3  -5     1001.36      998.86     10.25 o 
   2   3  -5       10.60       10.14      1.72 o 
   3   3  -5       79.17       78.87      3.26 o 
   4   3  -5       50.21       57.23      2.66 o 
   5   3  -5     1710.66     1694.21     26.77 o 
   6   3  -5      465.75      448.70      9.20 o 
   7   3  -5       19.53       18.28      3.32 o 
   8   3  -5       69.33       60.53      5.80 o 
   9   3  -5      268.65      292.51     19.10 o 
  10   3  -5       12.43       16.81      9.68 o 
   1   4  -5     1251.46     1177.18     12.28 o 
   2   4  -5      238.61      245.77      4.93 o 
   3   4  -5      455.51      433.98      7.09 o 
   4   4  -5       92.35      100.68      3.24 o 
   5   4  -5      862.63      889.47     13.44 o 
   6   4  -5       22.03       28.54      2.44 o 
   7   4  -5      452.12      447.99     12.14 o 
   8   4  -5        8.82       18.26      6.17 o 
   9   4  -5        4.03       -4.27     11.10 o 
  10   4  -5        7.14        6.58     12.42 o 
   0   5  -5     1908.24     1964.30     29.89 o 
   1   5  -5      595.74      571.38      9.18 o 
   2   5  -5        7.17        8.54      1.76 o 
   3   5  -5        1.25        1.83      1.73 o 
   4   5  -5      364.76      341.36      6.27 o 
   5   5  -5       26.65       25.71      4.43 o 
   6   5  -5       38.62       37.15      2.90 o 
   7   5  -5       26.42       20.83      3.51 o 
   8   5  -5       24.70       16.50      4.11 o 
   9   5  -5       92.68       90.72     10.48 o 
  10   5  -5       59.68       46.42      9.24 o 
   1   6  -5      255.28      274.18      4.57 o 
   2   6  -5      831.62      797.83     10.13 o 
   3   6  -5      136.36      126.53      3.26 o 
   4   6  -5      436.08      450.41      9.35 o 
   5   6  -5      239.25      227.14      5.63 o 
   6   6  -5       87.28       81.12      3.77 o 
   7   6  -5       98.09       87.61      4.76 o 
   8   6  -5       46.79       63.93      7.54 o 
   9   6  -5      116.03      111.26     14.23 o 
   0   7  -5      863.76      881.24     13.85 o 
   1   7  -5      141.45      146.23      3.91 o 
   2   7  -5       63.70       65.39      3.40 o 
   3   7  -5      152.33      160.70      3.32 o 
   4   7  -5      565.85      592.33     11.36 o 
   5   7  -5      207.69      201.77      6.33 o 
   6   7  -5        8.51        8.74      4.15 o 
   7   7  -5        2.32        8.94      3.59 o 
   8   7  -5      257.93      282.76     18.41 o 
   9   7  -5       36.90       28.90      9.33 o 
   1   8  -5       78.20       76.64      2.06 o 
   2   8  -5      444.95      441.31      6.36 o 
   3   8  -5       60.20       50.20      2.18 o 
   4   8  -5        2.45        2.75      2.44 o 
   5   8  -5        7.84       10.50      3.35 o 
   6   8  -5      133.11      140.45     10.51 o 
   7   8  -5        7.43        9.31      5.56 o 
   8   8  -5      166.72      169.74     12.54 o 
   9   8  -5        6.94       -7.67      7.67 o 
   0   9  -5      703.26      723.31     12.60 o 
   1   9  -5      199.95      204.30      3.55 o 
   2   9  -5      452.76      455.72      7.39 o 
   3   9  -5       15.11       11.18      2.44 o 
   4   9  -5      172.31      185.00      5.26 o 
   5   9  -5      113.90       94.00      5.65 o 
   6   9  -5       87.89       93.41      6.20 o 
   7   9  -5       37.75       34.60      7.35 o 
   8   9  -5      167.10      178.93     13.69 o 
   9   9  -5      243.84      218.21     22.53 o 
   1  10  -5      284.03      282.75      5.49 o 
   2  10  -5       25.65       24.85      2.09 o 
   3  10  -5      613.10      613.88      9.86 o 
   4  10  -5        2.51        0.27      3.27 o 
   5  10  -5      169.80      148.11      6.51 o 
   6  10  -5      152.62      137.87      7.69 o 
   7  10  -5      281.09      302.87     11.99 o 
   8  10  -5      109.84       92.45     10.75 o 
   0  11  -5      772.67      791.48     13.97 o 
   1  11  -5       75.60       71.13      2.62 o 
   2  11  -5       47.18       46.01      2.75 o 
   3  11  -5       52.05       53.73      3.03 o 
   4  11  -5      216.35      195.17      9.24 o 
   5  11  -5      379.50      367.40     11.64 o 
   6  11  -5        1.85       15.64      5.06 o 
   7  11  -5       46.05       51.75      8.69 o 
   8  11  -5       78.12       76.17     10.16 o 
   1  12  -5      680.94      692.73     11.47 o 
   2  12  -5      429.33      437.43      8.24 o 
   3  12  -5       54.54       56.86      4.93 o 
   4  12  -5        0.49        9.03      3.18 o 
   5  12  -5       32.60       22.03      4.99 o 
   6  12  -5       19.55       25.15      5.62 o 
   7  12  -5      119.04      133.99     16.10 o 
   8  12  -5       33.72       30.61     10.62 o 
   0  13  -5      997.99     1001.34     17.73 o 
   1  13  -5      510.42      523.34      9.95 o 
   2  13  -5      217.23      214.84      6.46 o 
   3  13  -5       62.24       62.78      4.90 o 
   4  13  -5       45.55       46.16      4.85 o 
   5  13  -5      238.98      225.11     13.84 o 
   6  13  -5       82.34       74.30      9.44 o 
   7  13  -5       33.28       23.26      8.01 o 
   1  14  -5       38.55       35.31      3.11 o 
   2  14  -5      125.90      124.29      4.74 o 
   3  14  -5      150.12      146.55      6.22 o 
   4  14  -5       39.28       31.27      5.23 o 
   5  14  -5       36.92       39.46      5.96 o 
   6  14  -5       78.59       81.18      7.69 o 
   0  15  -5      414.88      421.56     22.42 o 
   1  15  -5       92.20       88.91      4.81 o 
   2  15  -5       96.23       89.30      4.71 o 
   3  15  -5       35.22       26.79      5.64 o 
   4  15  -5       86.58       79.21      8.55 o 
   5  15  -5       31.29       21.87      6.01 o 
   6  15  -5       11.04        5.43      6.91 o 
   1  16  -5       51.45       53.45      4.34 o 
   2  16  -5      182.36      194.31      9.21 o 
   3  16  -5        1.99       14.83      6.05 o 
   4  16  -5        0.77       -3.98      8.85 o 
   5  16  -5       21.19       12.90      8.55 o 
   0  17  -5      206.28      221.68     24.23 o 
   1  17  -5       60.41       63.99      6.22 o 
   2  17  -5       21.90       15.39      8.79 o 
   3  17  -5       10.90        7.68      5.77 o 
   4  17  -5      247.40      242.39     14.75 o 
   1  18  -5       82.38      110.09     26.86 o 
   2  18  -5       14.38       17.04      6.20 o 
   0   0  -4     1555.13     1433.04     22.41 o 
   2   0  -4      474.07      463.30      9.15 o 
   4   0  -4      424.63      361.20      8.32 o 
   6   0  -4      535.46      551.26     17.46 o 
   8   0  -4      129.20      128.46      8.49 o 
  10   0  -4       88.42       69.46     15.14 o 
   1   1  -4      397.85      400.69      4.56 o 
   2   1  -4     2004.62     1885.84     19.93 o 
   3   1  -4     1887.16     1915.38     21.55 o 
   4   1  -4      227.13      234.28      8.41 o 
   5   1  -4       60.42       65.69      3.20 o 
   6   1  -4     1188.66     1153.40     16.02 o 
   7   1  -4       50.45       52.07      3.63 o 
   8   1  -4      299.76      290.36      8.54 o 
   9   1  -4      120.83      110.70      7.07 o 
  10   1  -4      113.45       91.08     12.98 o 
   0   2  -4       23.16       27.09      1.55 o 
   1   2  -4      206.91      186.15      2.73 o 
   2   2  -4      366.85      399.33      9.98 o 
   3   2  -4     1676.76     1671.96     20.48 o 
   4   2  -4      636.59      664.69     10.24 o 
   5   2  -4       27.37       30.08      2.48 o 
   6   2  -4      637.68      643.56     10.57 o 
   7   2  -4        6.22        9.18      3.01 o 
   8   2  -4       95.55       93.66      4.68 o 
   9   2  -4       97.23       93.72      5.97 o 
  10   2  -4       42.23       66.98      8.44 o 
   1   3  -4     1236.45     1223.56     11.93 o 
   2   3  -4      539.86      558.56      6.72 o 
   3   3  -4     3374.50     3274.89     42.60 o 
   4   3  -4      348.15      343.21      6.84 o 
   5   3  -4       85.12       80.90      2.85 o 
   6   3  -4      744.09      724.86     11.04 o 
   7   3  -4      306.07      334.04     10.37 o 
   8   3  -4       83.50       79.70      6.40 o 
   9   3  -4       17.25       22.66      5.59 o 
  10   3  -4       55.64       71.99     12.05 o 
   0   4  -4     1201.67     1302.76     19.05 o 
   1   4  -4      140.19      138.89      4.33 o 
   2   4  -4      617.44      679.47     10.67 o 
   3   4  -4      102.76      103.59      4.83 o 
   4   4  -4       81.13       79.30      3.06 o 
   5   4  -4     1225.60     1214.06     15.78 o 
   6   4  -4      329.01      328.87      8.55 o 
   7   4  -4      103.84       90.97      4.13 o 
   8   4  -4       25.88       23.15      3.58 o 
   9   4  -4      109.97      108.86     10.01 o 
  10   4  -4       20.66       15.47     10.65 o 
   1   5  -4      847.33      859.52     12.24 o 
   2   5  -4      120.15      132.93      2.79 o 
   3   5  -4      160.85      157.98      3.68 o 
   4   5  -4      106.70      125.80      4.02 o 
   5   5  -4      202.20      194.57      4.40 o 
   6   5  -4      276.25      244.15      5.13 o 
   7   5  -4      107.41       85.50      3.86 o 
   8   5  -4       12.42       11.43      3.54 o 
   9   5  -4       67.57       55.22      7.85 o 
  10   5  -4       37.46       46.89      8.99 o 
   0   6  -4     1581.67     1479.01     20.24 o 
   1   6  -4      882.32      916.59     10.03 o 
   2   6  -4      270.65      270.19      4.51 o 
   3   6  -4       73.90       70.05      2.81 o 
   4   6  -4      542.78      531.80      7.50 o 
   5   6  -4      144.02      147.60      4.83 o 
   6   6  -4      223.59      238.17      5.24 o 
   7   6  -4       54.96       46.79      3.70 o 
   8   6  -4       28.19       20.96      3.58 o 
   9   6  -4       21.69       26.67      7.21 o 
  10   6  -4      274.98      295.53     19.06 o 
   1   7  -4       73.19       89.87      3.81 o 
   2   7  -4     1182.90     1145.81     12.01 o 
   3   7  -4      154.27      150.03      3.80 o 
   4   7  -4      178.57      176.27      6.43 o 
   5   7  -4       74.68       72.91      3.94 o 
   6   7  -4      674.20      678.35     10.71 o 
   7   7  -4      204.45      184.35      8.10 o 
   8   7  -4      162.39      156.29      7.54 o 
   9   7  -4      173.59      157.07     12.51 o 
  10   7  -4      182.73      191.40     18.31 o 
   0   8  -4      921.25      932.94     15.21 o 
   1   8  -4      238.00      236.14      3.43 o 
   2   8  -4      179.58      200.51      3.34 o 
   3   8  -4      419.77      423.77      6.26 o 
   4   8  -4      268.68      263.96      5.09 o 
   5   8  -4       90.11       86.95      3.99 o 
   6   8  -4      118.11      110.54      8.56 o 
   7   8  -4       45.62       41.21      6.52 o 
   8   8  -4      124.81      128.60      8.84 o 
   9   8  -4       49.81       44.33      7.79 o 
   1   9  -4       65.67       70.87      2.23 o 
   2   9  -4      305.77      292.98      4.40 o 
   3   9  -4       79.49       77.32      2.72 o 
   4   9  -4       40.07       42.95      3.29 o 
   5   9  -4      113.68       93.24      4.92 o 
   6   9  -4      171.25      170.69      6.82 o 
   7   9  -4      107.44      115.98      8.07 o 
   8   9  -4       32.42       31.91      6.52 o 
   9   9  -4       33.89       17.08      6.95 o 
   0  10  -4      256.29      249.80      9.51 o 
   1  10  -4     1019.57     1024.41     10.88 o 
   2  10  -4      225.64      235.50      6.65 o 
   3  10  -4     1053.58     1053.40     12.89 o 
   4  10  -4      212.22      222.84      4.98 o 
   5  10  -4      264.76      243.71      6.33 o 
   6  10  -4      102.84      107.98      6.54 o 
   7  10  -4       13.23        4.38      4.35 o 
   8  10  -4       81.68       70.63      7.92 o 
   9  10  -4      146.04      143.08     10.85 o 
   1  11  -4      935.88      965.51     10.68 o 
   2  11  -4      708.77      732.62     12.46 o 
   3  11  -4       53.15       58.95      2.75 o 
   4  11  -4       18.55       19.28      3.88 o 
   5  11  -4        3.97        1.44      4.68 o 
   6  11  -4      272.51      267.63      9.50 o 
   7  11  -4      223.39      252.47     11.99 o 
   8  11  -4       43.51       42.41      7.34 o 
   9  11  -4      149.31      131.22     16.31 o 
   0  12  -4     1361.70     1380.57     21.16 o 
   1  12  -4      104.49       99.17      4.46 o 
   2  12  -4       69.14       66.97      2.81 o 
   3  12  -4       73.33       75.69      3.21 o 
   4  12  -4      244.66      252.03      6.76 o 
   5  12  -4      133.86      131.18      5.24 o 
   6  12  -4       41.11       42.24      4.96 o 
   7  12  -4       36.47       31.10      5.73 o 
   8  12  -4       13.89       13.52      6.46 o 
   1  13  -4      391.17      407.29      7.68 o 
   2  13  -4      157.19      151.54      4.43 o 
   3  13  -4      186.33      197.95      6.61 o 
   4  13  -4      134.36      128.26      5.91 o 
   5  13  -4       79.78       82.48      5.75 o 
   6  13  -4      193.13      174.11     12.22 o 
   7  13  -4      350.52      332.57     17.21 o 
   8  13  -4       24.91       29.91      8.57 o 
   0  14  -4      230.47      257.15     10.58 o 
   1  14  -4      238.89      236.48      4.76 o 
   2  14  -4       71.04       62.55      3.61 o 
   3  14  -4       91.48       84.77      4.37 o 
   4  14  -4       73.19       82.41      4.75 o 
   5  14  -4       67.13       58.54      5.42 o 
   6  14  -4      104.32       90.41     10.12 o 
   7  14  -4       85.66       84.51     11.28 o 
   1  15  -4        4.54        2.73      1.98 o 
   2  15  -4      471.83      506.50     11.13 o 
   3  15  -4      132.70      124.44      5.79 o 
   4  15  -4       42.59       39.59      4.84 o 
   5  15  -4       37.25       34.01      5.70 o 
   6  15  -4       32.15       30.35      6.77 o 
   0  16  -4       58.53       58.06      4.71 o 
   1  16  -4      238.15      229.68      6.49 o 
   2  16  -4        7.40        5.98      4.54 o 
   3  16  -4       98.39      102.70      6.96 o 
   4  16  -4      305.09      307.90     13.41 o 
   5  16  -4       45.74       30.95      6.90 o 
   6  16  -4        7.80       11.09      7.85 o 
   1  17  -4        9.28        8.64      3.87 o 
   2  17  -4      224.24      215.06     16.93 o 
   3  17  -4      103.83      105.50     10.29 o 
   4  17  -4       38.91       30.78     17.01 o 
   5  17  -4        9.17       -0.82      6.20 o 
   0  18  -4      126.31      127.39     21.49 o 
   1  18  -4       90.15      119.63     12.69 o 
   2  18  -4       59.66       56.18      5.80 o 
   3  18  -4       23.38       24.91      6.36 o 
   4  18  -4       45.99       50.41      7.83 o 
   1  19  -4       12.18       11.54      4.34 o 
   2  19  -4       12.68        7.55      5.26 o 
   2   0  -3     7647.89     7336.10    105.83 o 
   4   0  -3      322.56      308.12      9.87 o 
   6   0  -3      153.44      145.07      8.43 o 
   8   0  -3      201.33      176.45      8.72 o 
  10   0  -3      113.54      105.81     14.22 o 
   0   1  -3     2659.77     2542.43     35.02 o 
   1   1  -3       18.16       23.51      1.14 o 
   2   1  -3     2894.07     2847.18     28.80 o 
   3   1  -3     1161.59     1242.12     19.70 o 
   4   1  -3      862.63      813.76     11.56 o 
   5   1  -3      160.17      167.19      4.68 o 
   6   1  -3      177.04      173.49      4.66 o 
   7   1  -3       93.98       98.29      5.43 o 
   8   1  -3       65.33       68.26      4.32 o 
   9   1  -3       99.20       99.75     10.04 o 
  10   1  -3      155.23      133.02      9.51 o 
  11   1  -3       28.85       19.94      9.25 o 
   1   2  -3      569.33      522.29      9.42 o 
   2   2  -3       87.41       76.79      2.48 o 
   3   2  -3      360.39      333.32      4.95 o 
   4   2  -3      626.53      607.01      9.01 o 
   5   2  -3       33.91       30.48      2.40 o 
   6   2  -3      208.97      201.24      4.96 o 
   7   2  -3      229.27      235.12      5.93 o 
   8   2  -3       21.61       21.57      4.43 o 
   9   2  -3       14.93        8.15      4.12 o 
  10   2  -3       25.18        7.94      5.66 o 
  11   2  -3       68.32       76.16     14.08 o 
   0   3  -3     1411.98     1390.95     20.01 o 
   1   3  -3     3168.21     2980.44     32.43 o 
   2   3  -3      640.58      684.63      9.30 o 
   3   3  -3     2677.84     2744.82     29.91 o 
   4   3  -3      863.64      901.51     11.08 o 
   5   3  -3     1973.05     1898.50     23.80 o 
   6   3  -3       54.77       50.94      2.80 o 
   7   3  -3      289.68      293.01      8.54 o 
   8   3  -3      188.82      169.77      6.03 o 
   9   3  -3      397.96      397.56     13.28 o 
  10   3  -3       43.16       40.20      9.47 o 
  11   3  -3       17.06       29.29     27.94 o 
   1   4  -3      405.82      389.83      6.28 o 
   2   4  -3      478.72      500.78      6.02 o 
   3   4  -3       14.51       32.44      2.50 o 
   4   4  -3      260.66      286.95      4.46 o 
   5   4  -3        0.60        0.80      1.61 o 
   6   4  -3      133.72      128.87      4.44 o 
   7   4  -3     1325.19     1322.28     19.27 o 
   8   4  -3       10.51       11.46      2.99 o 
   9   4  -3       95.93      102.30      6.95 o 
  10   4  -3       17.06        9.45      7.56 o 
  11   4  -3      179.65      159.66     13.88 o 
   0   5  -3      241.09      242.41      5.72 o 
   1   5  -3      266.29      263.23      3.48 o 
   2   5  -3     1020.31     1134.87     12.19 o 
   3   5  -3     2789.09     2848.67     28.77 o 
   4   5  -3       19.95       21.51      2.05 o 
   5   5  -3       86.68       82.72      3.64 o 
   6   5  -3       20.39       16.00      2.12 o 
   7   5  -3      515.91      523.83      9.03 o 
   8   5  -3        4.67        0.03      4.98 o 
   9   5  -3       74.81       70.76      6.10 o 
  10   5  -3       24.12       23.43      9.21 o 
   1   6  -3       70.14       73.64      1.72 o 
   2   6  -3     1975.13     2025.58     18.39 o 
   3   6  -3      115.64      116.54      4.89 o 
   4   6  -3      194.80      205.11      5.32 o 
   5   6  -3       13.24       13.27      1.89 o 
   6   6  -3      718.56      699.61     11.30 o 
   7   6  -3      450.61      442.47      9.15 o 
   8   6  -3      333.93      336.87      8.44 o 
   9   6  -3       27.67       28.01      4.17 o 
  10   6  -3       73.30       58.62      9.44 o 
   0   7  -3      660.02      624.98      9.33 o 
   1   7  -3      152.73      139.82      2.28 o 
   2   7  -3      150.53      145.78      2.81 o 
   3   7  -3       62.69       73.75      2.50 o 
   4   7  -3      791.67      793.62     10.14 o 
   5   7  -3      183.26      174.67      5.32 o 
   6   7  -3      579.97      591.80      9.44 o 
   7   7  -3      137.89      138.46      7.82 o 
   8   7  -3      301.19      315.34      9.73 o 
   9   7  -3      146.26      129.28      9.72 o 
  10   7  -3      101.23      115.54     21.93 o 
   1   8  -3       75.65       81.03      1.97 o 
   2   8  -3      938.39      951.03     10.11 o 
   3   8  -3      405.05      417.43      7.06 o 
   4   8  -3       51.25       56.57      3.01 o 
   5   8  -3       25.59       26.68      3.11 o 
   6   8  -3      150.10      150.25      6.01 o 
   7   8  -3      166.63      154.21      4.93 o 
   8   8  -3       83.49       74.23      5.29 o 
   9   8  -3       64.63       54.57      7.61 o 
  10   8  -3       36.70       34.91     17.08 o 
   0   9  -3      730.36      698.48     10.71 o 
   1   9  -3       89.57       85.20      1.95 o 
   2   9  -3      307.13      344.70      5.96 o 
   3   9  -3      199.40      194.38      4.78 o 
   4   9  -3      159.77      157.00      5.42 o 
   5   9  -3      386.16      370.84      7.18 o 
   6   9  -3       14.31       12.58      2.66 o 
   7   9  -3        5.02        6.83      3.92 o 
   8   9  -3       67.63       58.21      6.35 o 
   9   9  -3       55.33       32.87      6.85 o 
  10   9  -3       26.32       17.82      9.23 o 
   1  10  -3      374.69      387.43      5.34 o 
   2  10  -3      936.14      946.70     10.70 o 
   3  10  -3     1070.29     1072.97     12.31 o 
   4  10  -3      344.22      352.36      6.65 o 
   5  10  -3       88.13       90.68      4.09 o 
   6  10  -3       35.98       42.06      4.23 o 
   7  10  -3      119.52      138.62      7.26 o 
   8  10  -3      137.99      148.68      9.39 o 
   9  10  -3       31.74       32.45      7.10 o 
   0  11  -3      618.96      620.86     12.83 o 
   1  11  -3      967.85      971.03     10.70 o 
   2  11  -3       82.92       92.66      3.61 o 
   3  11  -3      320.72      338.84      5.44 o 
   4  11  -3      296.71      303.76      5.97 o 
   5  11  -3      165.45      165.50      5.72 o 
   6  11  -3       11.62       11.96      3.94 o 
   7  11  -3      147.33      161.02      7.67 o 
   8  11  -3       14.18        3.82      4.96 o 
   9  11  -3       38.17       43.92      8.60 o 
   1  12  -3      610.60      658.25      7.97 o 
   2  12  -3      332.53      324.20      5.40 o 
   3  12  -3      496.88      490.19      8.94 o 
   4  12  -3       31.64       23.82      2.98 o 
   5  12  -3        5.59        0.25      4.39 o 
   6  12  -3      157.25      140.01      6.70 o 
   7  12  -3       92.22       93.34      6.63 o 
   8  12  -3       51.27       59.02      8.29 o 
   9  12  -3       19.05       20.06     11.21 o 
   0  13  -3      293.76      298.84      6.57 o 
   1  13  -3      437.44      452.20      8.02 o 
   2  13  -3       67.45       61.06      3.48 o 
   3  13  -3      478.79      478.02      7.39 o 
   4  13  -3      112.82      103.11      4.62 o 
   5  13  -3      342.82      351.69     10.94 o 
   6  13  -3       67.75       60.60      5.73 o 
   7  13  -3      121.85      103.77      8.86 o 
   8  13  -3       68.08       50.24      8.14 o 
   1  14  -3      306.71      292.45      5.11 o 
   2  14  -3      115.24      127.85      5.01 o 
   3  14  -3       60.42       54.99      3.46 o 
   4  14  -3       72.67       71.29      4.67 o 
   5  14  -3      228.13      211.44      8.95 o 
   6  14  -3      253.98      275.26     11.41 o 
   7  14  -3       82.15       72.86      7.03 o 
   8  14  -3       74.81       74.13     10.74 o 
   0  15  -3       55.33       65.27      8.40 o 
   1  15  -3       20.81       25.74      2.15 o 
   2  15  -3       28.44       33.38      3.98 o 
   3  15  -3       48.09       53.41      3.86 o 
   4  15  -3      148.76      161.44      6.28 o 
   5  15  -3       28.11       20.94      5.91 o 
   6  15  -3      232.41      217.27     12.76 o 
   7  15  -3       23.44        2.95      8.73 o 
   1  16  -3      262.56      258.08      5.58 o 
   2  16  -3      455.05      454.37     11.12 o 
   3  16  -3       83.57       82.73      4.93 o 
   4  16  -3       38.00       29.55      5.71 o 
   5  16  -3       27.69       25.45      5.19 o 
   6  16  -3      204.31      203.40     11.11 o 
   0  17  -3      162.85      158.28      7.91 o 
   1  17  -3      141.57      139.68      7.99 o 
   2  17  -3       29.65       34.94      5.92 o 
   3  17  -3       27.80       27.12      5.02 o 
   4  17  -3       88.31       88.12      8.95 o 
   5  17  -3       78.48       80.12      8.42 o 
   6  17  -3      106.83      103.89      9.68 o 
   1  18  -3       27.19       25.70      4.63 o 
   2  18  -3      105.34      105.39      6.59 o 
   3  18  -3       18.71       16.25      4.88 o 
   4  18  -3       35.78       41.98      6.23 o 
   5  18  -3       98.37      108.64     15.64 o 
   0  19  -3      127.03      120.63     16.17 o 
   1  19  -3      260.59      242.78     13.68 o 
   2  19  -3       37.05       38.71      6.03 o 
   3  19  -3       30.50       26.72      4.97 o 
   1  20  -3       50.58       54.55      6.36 o 
   0   0  -2    19734.26    17728.86    319.87 o 
   2   0  -2    11695.86    11581.43    163.97 o 
   4   0  -2     2595.67     2544.44     43.29 o 
   6   0  -2      659.32      704.77     15.72 o 
   8   0  -2      610.54      650.92     16.82 o 
  10   0  -2      223.69      196.24     16.85 o 
   1   1  -2     5635.95     5279.58     54.22 o 
   2   1  -2     9429.14     9021.84     97.11 o 
   3   1  -2     1461.42     1434.42     16.91 o 
   4   1  -2      280.67      298.67      6.55 o 
   5   1  -2      175.22      195.87      5.53 o 
   6   1  -2      438.01      422.94      7.22 o 
   7   1  -2      212.92      209.45      5.50 o 
   8   1  -2       81.23       80.04      4.06 o 
   9   1  -2       47.73       44.62      4.59 o 
  10   1  -2      111.75       93.15      6.44 o 
  11   1  -2       17.51       36.53     11.10 o 
   0   2  -2      806.83      764.91     11.26 o 
   1   2  -2     2234.33     2206.83     21.61 o 
   2   2  -2      856.79      803.32     19.92 o 
   3   2  -2      132.44      120.56      2.67 o 
   4   2  -2       65.87       75.98      2.66 o 
   5   2  -2     1145.64     1134.37     14.48 o 
   6   2  -2      216.75      222.47      5.79 o 
   7   2  -2      139.93      136.47      4.88 o 
   8   2  -2      390.74      392.77      7.62 o 
   9   2  -2       19.43       21.54      4.17 o 
  10   2  -2       39.88       34.93      6.95 o 
  11   2  -2       25.93       22.48     13.00 o 
   1   3  -2      147.27      130.11      2.08 o 
   2   3  -2      693.53      683.49      6.90 o 
   3   3  -2     2335.25     2219.43     21.71 o 
   4   3  -2      499.94      523.30      6.48 o 
   5   3  -2      139.11      142.01      3.12 o 
   6   3  -2      129.28      136.98      3.99 o 
   7   3  -2     1538.24     1580.06     19.69 o 
   8   3  -2      729.82      757.48     13.12 o 
   9   3  -2       43.15       26.41      5.22 o 
  10   3  -2        4.88       11.13      6.00 o 
  11   3  -2      117.12       99.64     23.81 o 
   0   4  -2     1749.08     1685.93     20.38 o 
   1   4  -2     4449.59     4255.13     34.99 o 
   2   4  -2      814.98      785.21      8.48 o 
   3   4  -2       46.05       50.56      1.67 o 
   4   4  -2       90.64       93.65      4.52 o 
   5   4  -2      256.52      237.47      3.96 o 
   6   4  -2      110.03      117.96      3.35 o 
   7   4  -2       38.83       37.25      2.43 o 
   8   4  -2       34.93       36.39      4.62 o 
   9   4  -2      471.81      489.65     13.96 o 
  10   4  -2        3.21        7.96      5.19 o 
  11   4  -2       40.86       29.41      9.23 o 
   1   5  -2      978.58      972.38      9.10 o 
   2   5  -2      767.43      752.61      8.15 o 
   3   5  -2      920.80      924.78     11.98 o 
   4   5  -2       43.57       49.10      1.82 o 
   5   5  -2       44.35       48.96      2.98 o 
   6   5  -2       91.13       91.71      2.78 o 
   7   5  -2       44.83       43.80      2.51 o 
   8   5  -2      240.14      230.64      5.82 o 
   9   5  -2       95.59       88.57      6.24 o 
  10   5  -2        7.67       -5.05      7.36 o 
  11   5  -2      193.83      207.46     14.97 o 
   0   6  -2      957.67      918.86     13.04 o 
   1   6  -2      527.64      498.62      5.36 o 
   2   6  -2      997.56     1006.42     12.06 o 
   3   6  -2      440.88      456.52     10.36 o 
   4   6  -2     1292.51     1290.29     14.59 o 
   5   6  -2      292.78      290.40      5.03 o 
   6   6  -2       52.59       47.60      2.53 o 
   7   6  -2      108.36      112.50      3.71 o 
   8   6  -2      144.51      140.75      5.59 o 
   9   6  -2      126.45      115.54      5.33 o 
  10   6  -2      240.81      234.50     23.07 o 
   1   7  -2      538.30      558.41      6.72 o 
   2   7  -2     2948.50     2970.69     28.74 o 
   3   7  -2     1354.40     1408.02     16.67 o 
   4   7  -2      617.53      611.66      8.34 o 
   5   7  -2       93.51       92.96      3.36 o 
   6   7  -2      723.28      745.39     10.99 o 
   7   7  -2       86.48       81.55      3.08 o 
   8   7  -2      183.72      197.98      5.76 o 
   9   7  -2       55.25       51.80      7.26 o 
  10   7  -2       81.36       77.31      9.60 o 
   0   8  -2      283.60      254.48      5.01 o 
   1   8  -2      933.13      959.94      9.89 o 
   2   8  -2       15.98       24.54      1.84 o 
   3   8  -2      473.93      499.34      6.47 o 
   4   8  -2      467.27      463.05      6.92 o 
   5   8  -2      127.44      123.09      3.74 o 
   6   8  -2       72.46       80.78      2.91 o 
   7   8  -2       41.17       45.63      2.90 o 
   8   8  -2       69.13       60.94      4.58 o 
   9   8  -2       68.57       70.81     10.92 o 
  10   8  -2       37.39       22.92      7.22 o 
   1   9  -2      761.47      808.01      8.41 o 
   2   9  -2      571.30      573.33      7.08 o 
   3   9  -2       62.57       57.39      2.91 o 
   4   9  -2      575.98      573.68     11.93 o 
   5   9  -2      141.91      154.91      5.17 o 
   6   9  -2      233.11      244.36      4.94 o 
   7   9  -2      866.32      872.53     21.58 o 
   8   9  -2      231.94      229.46     12.15 o 
   9   9  -2       22.88       17.07      5.31 o 
  10   9  -2       15.53       11.85      6.66 o 
   0  10  -2      530.70      546.03     15.50 o 
   1  10  -2      459.31      478.32      6.66 o 
   2  10  -2      197.08      206.23      5.38 o 
   3  10  -2      516.91      519.99      6.66 o 
   4  10  -2      565.93      570.24      8.37 o 
   5  10  -2      936.64      950.98     13.79 o 
   6  10  -2      243.95      240.52      7.03 o 
   7  10  -2       47.88       39.02      4.94 o 
   8  10  -2       46.89       46.80     10.56 o 
   9  10  -2       97.16      106.75     10.74 o 
  10  10  -2      112.47      118.31     15.74 o 
   1  11  -2      118.82      113.97      3.21 o 
   2  11  -2      182.30      188.20      3.63 o 
   3  11  -2      362.94      352.99      5.67 o 
   4  11  -2      252.20      255.11      5.23 o 
   5  11  -2       28.59       36.14      3.92 o 
   6  11  -2      345.41      341.22      8.82 o 
   7  11  -2      391.69      387.52     12.00 o 
   8  11  -2       31.91       40.39      9.42 o 
   9  11  -2        0.43        2.44      9.37 o 
   0  12  -2      513.97      511.79      9.34 o 
   1  12  -2       27.86       32.93      1.86 o 
   2  12  -2      530.74      529.14      7.30 o 
   3  12  -2       64.06       68.37      3.80 o 
   4  12  -2      217.34      224.10      5.83 o 
   5  12  -2      280.06      301.55      7.20 o 
   6  12  -2       55.84       48.74      4.96 o 
   7  12  -2      111.87      103.39     13.75 o 
   8  12  -2       64.56       50.48      7.60 o 
   9  12  -2      197.52      198.44     19.52 o 
   1  13  -2      438.84      444.90      6.29 o 
   2  13  -2      790.19      810.21     10.30 o 
   3  13  -2      162.71      155.11      4.35 o 
   4  13  -2       96.16       90.77      4.23 o 
   5  13  -2       41.27       42.30      4.12 o 
   6  13  -2       98.75       98.03      5.86 o 
   7  13  -2       43.87       44.14      6.23 o 
   8  13  -2       57.09       64.76     11.71 o 
   0  14  -2       62.50       52.17      3.20 o 
   1  14  -2      549.85      542.89      7.58 o 
   2  14  -2      457.29      455.62      8.00 o 
   3  14  -2      354.89      340.73      6.64 o 
   4  14  -2      151.58      159.60      5.63 o 
   5  14  -2      174.76      178.53      6.04 o 
   6  14  -2       41.15       42.12      5.52 o 
   7  14  -2       31.46       32.94      5.38 o 
   8  14  -2       51.97       64.60      7.76 o 
   1  15  -2      113.60      103.13      3.12 o 
   2  15  -2      361.44      394.98      6.84 o 
   3  15  -2       82.41       82.10      6.59 o 
   4  15  -2       17.44       14.32      4.05 o 
   5  15  -2      177.09      168.23      7.00 o 
   6  15  -2      227.65      224.18     10.13 o 
   7  15  -2        3.08       -1.72      4.91 o 
   0  16  -2      943.45      939.88     27.86 o 
   1  16  -2      125.32      127.62      4.41 o 
   2  16  -2      148.39      142.98      5.12 o 
   3  16  -2       35.79       39.95      3.85 o 
   4  16  -2      143.55      135.28      6.30 o 
   5  16  -2       44.24       40.37      5.39 o 
   6  16  -2       16.47       18.85      5.10 o 
   7  16  -2        3.25        6.30      7.45 o 
   1  17  -2       23.74       17.80      3.47 o 
   2  17  -2      233.94      237.61      7.57 o 
   3  17  -2       65.85       68.26      8.29 o 
   4  17  -2       31.07       17.48      7.12 o 
   5  17  -2      225.44      237.30     10.28 o 
   6  17  -2      245.92      202.31     29.54 o 
   0  18  -2       23.68       24.32      5.33 o 
   1  18  -2       13.31       12.58      4.11 o 
   2  18  -2        9.53        8.17      4.56 o 
   3  18  -2       45.30       38.92      4.88 o 
   4  18  -2       72.48       64.32      8.24 o 
   5  18  -2      112.94      113.44     11.35 o 
   1  19  -2        8.56       16.65      4.52 o 
   2  19  -2        4.90        9.76      6.14 o 
   3  19  -2      185.47      190.97     18.26 o 
   4  19  -2       55.49       43.57      6.71 o 
   0  20  -2      221.91      222.63     26.49 o 
   1  20  -2       48.25       51.73      6.95 o 
   2  20  -2       44.32       48.80      8.02 o 
   2   0  -1    10851.53    10389.58    165.94 o 
   4   0  -1      708.25      666.57     12.65 o 
   6   0  -1     3455.45     3498.17     55.12 o 
   8   0  -1      363.41      364.16     15.74 o 
  10   0  -1      130.80      122.77      9.54 o 
   1   1  -1     2820.59     2673.03     28.18 o 
   2   1  -1       31.78       37.01      1.99 o 
   3   1  -1      307.23      290.65      6.26 o 
   4   1  -1     1291.40     1233.88     14.20 o 
   5   1  -1      322.44      339.64      5.17 o 
   6   1  -1      106.16      101.37      4.21 o 
   7   1  -1       15.96       14.44      2.17 o 
   8   1  -1      260.62      264.71      6.46 o 
   9   1  -1        5.17        5.46      3.17 o 
  10   1  -1      219.69      228.34      8.35 o 
  11   1  -1       52.29       75.34     11.73 o 
   1   2  -1     9407.94     8981.76     82.51 o 
   2   2  -1      909.51      853.73      8.77 o 
   3   2  -1      121.53      111.68      2.79 o 
   4   2  -1      214.42      226.49      3.93 o 
   5   2  -1       90.34       89.84      2.72 o 
   6   2  -1      257.06      262.82      5.02 o 
   7   2  -1      465.73      473.65      8.08 o 
   8   2  -1       81.13       88.17      3.67 o 
   9   2  -1       35.92       38.53      5.01 o 
  10   2  -1      168.04      172.09     10.23 o 
  11   2  -1        7.40        5.83      8.21 o 
   0   3  -1     1773.19     1563.74     18.65 o 
   1   3  -1     6876.23     6529.59     58.50 o 
   2   3  -1     3899.81     3670.04     34.99 o 
   3   3  -1      366.41      352.43      4.40 o 
   4   3  -1      855.12      893.27     10.57 o 
   5   3  -1      635.16      602.98      8.09 o 
   6   3  -1      105.20      104.78      3.16 o 
   7   3  -1       38.01       40.82      2.90 o 
   8   3  -1       18.32       20.59      3.00 o 
   9   3  -1      234.25      225.02      6.73 o 
  10   3  -1       36.66       33.27      5.28 o 
  11   3  -1       28.40       25.94     14.77 o 
   1   4  -1     4394.83     4251.52     37.09 o 
   2   4  -1      679.41      714.30      7.89 o 
   3   4  -1     3609.55     3458.93     34.73 o 
   4   4  -1      445.07      473.43      6.09 o 
   5   4  -1      273.27      301.83      6.13 o 
   6   4  -1      165.32      167.58      3.99 o 
   7   4  -1      444.07      430.93      7.28 o 
   8   4  -1      161.42      159.54      4.65 o 
   9   4  -1      261.19      266.26     11.45 o 
  10   4  -1       56.06       59.88      6.47 o 
  11   4  -1       89.46       94.02     13.22 o 
   0   5  -1     3197.10     3207.58     47.99 o 
   1   5  -1     1501.88     1433.44     13.16 o 
   2   5  -1      314.64      338.50      4.01 o 
   3   5  -1     1199.62     1269.64     15.81 o 
   4   5  -1       46.59       52.89      2.04 o 
   5   5  -1       77.29       81.08      2.40 o 
   6   5  -1      145.80      148.30      3.58 o 
   7   5  -1      133.98      143.47      3.81 o 
   8   5  -1      263.49      266.62      7.05 o 
   9   5  -1      117.21      123.02      5.25 o 
  10   5  -1       70.37       57.90      6.66 o 
  11   5  -1      121.03       98.72     13.64 o 
   1   6  -1      753.39      793.48      8.06 o 
   2   6  -1     1222.28     1155.74     12.00 o 
   3   6  -1      448.30      481.53      5.79 o 
   4   6  -1      252.76      253.38      3.83 o 
   5   6  -1      618.93      637.93      9.06 o 
   6   6  -1      175.13      166.94      3.84 o 
   7   6  -1       10.91       12.57      2.81 o 
   8   6  -1      444.90      469.82      8.89 o 
   9   6  -1      136.32      130.62      6.21 o 
  10   6  -1      325.67      351.08     17.98 o 
  11   6  -1        1.52        8.14      7.54 o 
   0   7  -1     4239.62     4131.96     56.24 o 
   1   7  -1       98.71      102.82      3.11 o 
   2   7  -1      244.17      244.26      3.26 o 
   3   7  -1      328.94      366.68      5.24 o 
   4   7  -1      516.16      496.29      6.04 o 
   5   7  -1     1108.42     1138.48     12.64 o 
   6   7  -1      729.98      749.83     11.08 o 
   7   7  -1       25.71       30.22      2.40 o 
   8   7  -1      536.36      525.51     10.80 o 
   9   7  -1      204.51      225.68     16.53 o 
  10   7  -1      127.16      125.21     10.43 o 
   1   8  -1      137.58      153.85      2.59 o 
   2   8  -1      108.34       85.38      2.05 o 
   3   8  -1       34.55       30.64      2.59 o 
   4   8  -1      105.36       94.08      3.73 o 
   5   8  -1      565.71      587.84     10.89 o 
   6   8  -1      555.88      553.34      8.16 o 
   7   8  -1      283.91      286.65      5.96 o 
   8   8  -1        8.83        3.79      5.83 o 
   9   8  -1      138.35      116.82      9.04 o 
  10   8  -1       66.33       64.24      7.70 o 
   0   9  -1      148.41      144.30      3.90 o 
   1   9  -1      381.02      409.56      5.37 o 
   2   9  -1      125.81      115.20      2.77 o 
   3   9  -1       14.88       18.33      1.72 o 
   4   9  -1      629.51      641.78      8.83 o 
   5   9  -1     1591.31     1585.58     17.43 o 
   6   9  -1       88.06       82.55      3.44 o 
   7   9  -1       59.20       56.32      3.52 o 
   8   9  -1       49.21       44.19      4.46 o 
   9   9  -1       78.11       87.72      6.32 o 
  10   9  -1      135.41      129.35      9.90 o 
   1  10  -1      566.41      615.94      7.57 o 
   2  10  -1      656.13      657.13      7.06 o 
   3  10  -1      800.58      817.80      8.52 o 
   4  10  -1       37.26       40.20      2.55 o 
   5  10  -1      774.96      829.84     10.50 o 
   6  10  -1      319.63      335.32      6.74 o 
   7  10  -1       34.57       35.23      3.33 o 
   8  10  -1      109.79      117.96      6.49 o 
   9  10  -1       15.67       16.40      6.21 o 
  10  10  -1       64.45       64.86      8.11 o 
   0  11  -1       60.10       68.37      3.21 o 
   1  11  -1      462.10      471.25      6.77 o 
   2  11  -1       30.69       33.59      2.04 o 
   3  11  -1      534.60      540.63      6.15 o 
   4  11  -1      260.49      249.90      5.07 o 
   5  11  -1        9.72        9.60      1.40 o 
   6  11  -1       25.98       28.07      3.19 o 
   7  11  -1      107.65      103.74      4.72 o 
   8  11  -1      107.03      112.80      7.48 o 
   9  11  -1       92.54       93.02     10.57 o 
   1  12  -1       47.54       50.23      2.92 o 
   2  12  -1      154.87      159.34      3.51 o 
   3  12  -1      882.34      922.29      9.80 o 
   4  12  -1      233.41      221.13      4.11 o 
   5  12  -1      527.16      546.13      9.77 o 
   6  12  -1       33.78       28.23      2.76 o 
   7  12  -1      122.95      116.73      9.44 o 
   8  12  -1       65.47       64.53      6.87 o 
   9  12  -1        3.92       12.39      5.65 o 
   0  13  -1      179.61      190.90      5.43 o 
   1  13  -1      200.53      210.69      4.20 o 
   2  13  -1      385.17      367.49      5.47 o 
   3  13  -1      323.30      320.20      5.96 o 
   4  13  -1     1294.44     1327.54     15.74 o 
   5  13  -1      147.84      149.22      5.44 o 
   6  13  -1       42.37       44.58      3.88 o 
   7  13  -1       14.70        7.09      4.57 o 
   8  13  -1      102.70      109.51      7.97 o 
   9  13  -1       44.51       48.60      7.35 o 
   1  14  -1      661.33      633.43      8.78 o 
   2  14  -1       17.47       16.54      1.97 o 
   3  14  -1      439.02      446.91      7.45 o 
   4  14  -1      442.75      460.46     10.94 o 
   5  14  -1      195.56      199.29      5.86 o 
   6  14  -1      142.24      164.92     11.19 o 
   7  14  -1        6.64        6.57      5.04 o 
   8  14  -1      221.00      206.57     16.00 o 
   0  15  -1      256.44      268.13      7.08 o 
   1  15  -1       37.48       27.23      2.47 o 
   2  15  -1       50.72       46.16      2.67 o 
   3  15  -1      155.77      153.48      3.92 o 
   4  15  -1        1.95        1.63      3.15 o 
   5  15  -1       58.14       50.71      4.92 o 
   6  15  -1      126.72      127.25     10.45 o 
   7  15  -1       13.33        9.06      5.49 o 
   8  15  -1       65.15       52.87      7.04 o 
   1  16  -1      252.16      250.72      5.78 o 
   2  16  -1      534.46      538.28      9.09 o 
   3  16  -1       10.71       14.98      3.21 o 
   4  16  -1      114.52      108.09      5.80 o 
   5  16  -1       45.11       42.23      4.56 o 
   6  16  -1       96.71       90.56      6.47 o 
   7  16  -1        4.46        9.21      6.99 o 
   0  17  -1      635.19      664.43     17.70 o 
   1  17  -1      143.60      145.53      5.00 o 
   2  17  -1       24.00       20.60      3.61 o 
   3  17  -1      144.81      155.24      6.10 o 
   4  17  -1      112.84      111.13      6.50 o 
   5  17  -1       54.23       55.06      5.27 o 
   6  17  -1      135.02      112.40     12.33 o 
   1  18  -1       88.35       70.29      5.49 o 
   2  18  -1       55.09       48.09      7.37 o 
   3  18  -1       95.44       92.09      5.39 o 
   4  18  -1       25.03       24.75      6.20 o 
   5  18  -1       20.51       21.99      7.84 o 
   0  19  -1       29.47       47.81     14.00 o 
   1  19  -1       26.45       29.87      5.06 o 
   2  19  -1       74.78       75.46      8.30 o 
   3  19  -1       36.91       48.50      5.76 o 
   4  19  -1       11.53        1.99      7.44 o 
   1  20  -1      155.47      157.89      8.39 o 
   2  20  -1       19.20       16.85      5.21 o 
   3  20  -1       27.05       20.44      5.67 o 
   2   0   0     2521.09     2237.90     33.72 o 
   4   0   0     1026.84      993.21     15.86 o 
   6   0   0       24.93       21.41      2.89 o 
   8   0   0      468.23      461.11     11.90 o 
  10   0   0       27.85       23.20      5.43 o 
   2   1   0      171.27      179.72      2.50 o 
   3   1   0       31.60       37.30      1.76 o 
   4   1   0       89.87       72.99      2.25 o 
   5   1   0      589.71      616.28      8.04 o 
   6   1   0       12.23       17.79      2.04 o 
   7   1   0        2.41        3.21      3.00 o 
   8   1   0      163.51      153.42      4.71 o 
   9   1   0       99.65      101.57      4.77 o 
  10   1   0       23.34       23.36      4.06 o 
  11   1   0       94.06      100.61     10.36 o 
   1   2   0       24.72       40.70      1.71 o 
   2   2   0      548.13      446.46      4.95 o 
   3   2   0      672.26      608.31      6.78 o 
   4   2   0      208.26      204.81      3.80 o 
   5   2   0     2222.15     2270.37     29.04 o 
   6   2   0       42.67       45.50      2.24 o 
   7   2   0      380.92      408.95      6.67 o 
   8   2   0      255.98      262.16      5.29 o 
   9   2   0       65.93       72.71      4.45 o 
  10   2   0      323.99      304.76     13.32 o 
  11   2   0      114.23      115.06     12.98 o 
   1   3   0       60.48       56.94      1.11 o 
   2   3   0      722.81      681.78      7.97 o 
   3   3   0     1905.56     1788.72     18.47 o 
   4   3   0      114.84      115.07      2.45 o 
   5   3   0       80.48       81.61      2.94 o 
   6   3   0       31.99       30.16      2.13 o 
   7   3   0      697.74      663.59     10.35 o 
   8   3   0      110.59      120.65      3.75 o 
   9   3   0      281.94      293.59      7.56 o 
  10   3   0       16.00       19.44      4.98 o 
  11   3   0      116.26      118.55     10.49 o 
   0   4   0       66.32       77.43      3.82 o 
   1   4   0       60.13       55.09      1.40 o 
   2   4   0      319.59      313.38      5.55 o 
   3   4   0     3587.62     3529.15     32.54 o 
   4   4   0      878.14      893.62     10.19 o 
   5   4   0     1338.54     1305.29     14.73 o 
   6   4   0        1.66       -1.46      1.92 o 
   7   4   0      257.35      268.14      5.69 o 
   8   4   0        2.60        3.24      2.51 o 
   9   4   0     1460.80     1608.02     31.53 o 
  10   4   0        0.11       -4.77      4.77 o 
  11   4   0        0.03       -3.09      6.73 o 
   1   5   0     1462.10     1418.03     14.66 o 
   2   5   0      563.76      549.09      5.93 o 
   3   5   0        9.99        7.75      1.43 o 
   4   5   0      455.92      485.52      8.97 o 
   5   5   0      867.93      894.09     11.61 o 
   6   5   0      284.41      283.01      5.33 o 
   7   5   0      201.23      200.82      5.14 o 
   8   5   0       71.83       80.54      3.57 o 
   9   5   0      229.13      251.98      8.17 o 
  10   5   0       81.90       85.45      8.90 o 
  11   5   0       77.77       66.65     17.72 o 
   0   6   0      500.22      556.64      7.98 o 
   1   6   0      307.46      332.95      6.26 o 
   2   6   0      488.73      506.97      5.94 o 
   3   6   0        3.62        5.78      1.43 o 
   4   6   0     3471.95     3547.20     35.41 o 
   5   6   0       11.77        2.83      1.73 o 
   6   6   0       12.85        6.82      1.93 o 
   7   6   0      331.90      329.28      6.28 o 
   8   6   0       86.61       81.60      3.87 o 
   9   6   0        9.84       15.10      3.78 o 
  10   6   0        2.60        9.85      5.95 o 
  11   6   0       25.93       23.18      9.23 o 
   1   7   0      822.61      917.25     10.76 o 
   2   7   0      402.12      406.92      5.05 o 
   3   7   0     1304.50     1309.22     13.67 o 
   4   7   0      568.87      568.12      6.42 o 
   5   7   0      306.26      312.22      4.90 o 
   6   7   0      922.69      884.23     10.89 o 
   7   7   0      361.11      373.55      7.65 o 
   8   7   0      201.87      211.39      5.77 o 
   9   7   0       45.64       44.94      4.55 o 
  10   7   0       25.12       17.26      5.31 o 
  11   7   0      152.89      133.23     12.76 o 
   0   8   0     5145.66     5254.57     66.18 o 
   1   8   0     1711.71     1781.88     18.10 o 
   2   8   0      109.61      137.25      3.36 o 
   3   8   0       12.21        8.24      1.94 o 
   4   8   0     1201.42     1213.21     12.95 o 
   5   8   0        0.00        1.74      1.53 o 
   6   8   0      350.01      377.73      6.11 o 
   7   8   0      216.83      220.85      5.30 o 
   8   8   0       48.31       52.58      4.53 o 
   9   8   0        0.43        2.40      5.71 o 
  10   8   0        1.47        8.57      6.00 o 
   1   9   0      969.40     1004.74     10.58 o 
   2   9   0      576.44      548.07      8.84 o 
   3   9   0      769.73      796.42      8.71 o 
   4   9   0      220.68      223.89      4.00 o 
   5   9   0      303.83      305.64      5.25 o 
   6   9   0      508.60      477.66      7.13 o 
   7   9   0     1117.84     1148.82     16.20 o 
   8   9   0      110.92      104.69      8.06 o 
   9   9   0       22.63       15.27      5.11 o 
  10   9   0       91.13       83.76      9.03 o 
   0  10   0     1045.26     1075.18     15.76 o 
   1  10   0      455.65      421.59      5.70 o 
   2  10   0      136.57      138.98      2.93 o 
   3  10   0       41.61       43.07      2.31 o 
   4  10   0      737.13      727.09     17.51 o 
   5  10   0      481.26      498.19      6.76 o 
   6  10   0        9.13        8.32      2.24 o 
   7  10   0       71.31       62.69      3.43 o 
   8  10   0       47.81       45.80      5.22 o 
   9  10   0      153.67      186.15     11.19 o 
  10  10   0        3.00        3.10      8.27 o 
   1  11   0        2.90        0.78      1.46 o 
   2  11   0      104.57      108.22      2.96 o 
   3  11   0      858.29      839.52      9.13 o 
   4  11   0      124.12      121.96      3.20 o 
   5  11   0      194.98      203.50      4.37 o 
   6  11   0        2.86       -0.81      1.86 o 
   7  11   0       62.65       65.75      3.96 o 
   8  11   0        9.77        3.10      6.10 o 
   9  11   0       53.50       41.82      8.79 o 
   0  12   0      268.85      277.62      6.64 o 
   1  12   0      249.20      226.05      3.83 o 
   2  12   0        0.44       -0.05      1.66 o 
   3  12   0       15.01       21.36      1.79 o 
   4  12   0       66.88       66.33      2.70 o 
   5  12   0      147.13      125.49      5.98 o 
   6  12   0      227.04      199.78     12.55 o 
   7  12   0       29.69       11.94      8.46 o 
   8  12   0       32.23       34.34      9.04 o 
   9  12   0      364.33      367.21     16.34 o 
   1  13   0      510.74      540.63      7.95 o 
   2  13   0     1362.53     1340.29     16.93 o 
   3  13   0        2.39        6.78      2.01 o 
   4  13   0       12.96       14.05      2.16 o 
   5  13   0      221.28      228.58      5.47 o 
   6  13   0       43.23       48.43      4.03 o 
   7  13   0      465.13      477.28     28.74 o 
   8  13   0      150.27      148.00      9.60 o 
   9  13   0        0.26        9.13     12.95 o 
   0  14   0        3.15        2.29      2.31 o 
   1  14   0      156.89      146.62      3.54 o 
   2  14   0       82.47      102.62      3.07 o 
   3  14   0      542.33      524.54      7.89 o 
   4  14   0      896.93      923.71     36.81 o 
   5  14   0       73.53       71.22      4.64 o 
   6  14   0       52.34       51.92      2.93 o 
   7  14   0        9.29        9.42      3.77 o 
   8  14   0       49.16       58.40      6.90 o 
   1  15   0      152.79      126.55      4.39 o 
   2  15   0       15.29       12.71      2.11 o 
   3  15   0      455.94      440.57      7.97 o 
   4  15   0       27.94       26.39      2.39 o 
   5  15   0        8.72        5.41      2.43 o 
   6  15   0       58.78       79.28      7.25 o 
   7  15   0       95.33       93.73      8.35 o 
   8  15   0       18.87       19.28      8.68 o 
   0  16   0      786.35      746.83     14.37 o 
   1  16   0       68.66       65.01      3.31 o 
   2  16   0       86.79       83.44      3.35 o 
   3  16   0        2.28       12.00      2.84 o 
   4  16   0     1059.08     1109.51     32.37 o 
   5  16   0       40.27       45.79      4.00 o 
   6  16   0        0.51       -1.65      2.86 o 
   7  16   0      134.31      121.66     10.99 o 
   1  17   0      125.16      126.70      4.70 o 
   2  17   0      136.59      167.38      5.65 o 
   3  17   0       17.71       18.62      3.30 o 
   4  17   0      176.08      153.45      6.55 o 
   5  17   0       34.25       34.29      5.45 o 
   6  17   0       64.37       55.21     10.99 o 
   0  18   0      107.68      105.44      8.26 o 
   1  18   0      131.10      124.70      6.30 o 
   2  18   0       39.20       27.50      3.73 o 
   3  18   0       72.94       66.86      5.98 o 
   4  18   0        8.83        0.77      3.89 o 
   5  18   0      133.03       94.07      9.00 o 
   1  19   0        4.43       -4.56      4.56 o 
   2  19   0        0.04        6.46      4.03 o 
   3  19   0      231.36      243.79     10.42 o 
   4  19   0        8.54        4.96      5.86 o 
   0  20   0        2.48       12.76      6.19 o 
   1  20   0      130.06      127.15      7.51 o 
   2  20   0       29.71       12.55      4.74 o 
   3  20   0        5.61        2.54      3.72 o 
   2   0   1    10811.49    10589.27    147.88 o 
   4   0   1      703.65      662.16     19.05 o 
   6   0   1     3433.79     3443.13     54.85 o 
   8   0   1      354.30      354.18     10.11 o 
  10   0   1      138.24      128.13      8.24 o 
   1   1   1     2846.74     2719.46     26.87 o 
   2   1   1       32.79       36.60      2.26 o 
   3   1   1      303.25      294.90      5.72 o 
   4   1   1     1309.09     1244.38     13.58 o 
   5   1   1      312.80      329.28      5.21 o 
   6   1   1      109.26      112.47      3.75 o 
   7   1   1       16.41       18.69      2.33 o 
   8   1   1      264.80      271.27      5.86 o 
   9   1   1        5.99        4.87      3.27 o 
  10   1   1      224.87      226.88     10.11 o 
  11   1   1       52.07       55.78      7.00 o 
   1   2   1     9383.41     8826.07     99.65 o 
   2   2   1      917.52      850.21      9.86 o 
   3   2   1      125.94      120.16      2.48 o 
   4   2   1      213.61      220.44      3.48 o 
   5   2   1       87.70       89.74      2.70 o 
   6   2   1      266.83      271.77      5.81 o 
   7   2   1      460.71      471.22      7.95 o 
   8   2   1       82.66       88.88      4.74 o 
   9   2   1       35.54       31.87      3.25 o 
  10   2   1      167.66      180.84      9.22 o 
  11   2   1        8.75        6.26      4.90 o 
   0   3   1     1747.17     1533.70     21.58 o 
   1   3   1     6972.83     6609.16     63.57 o 
   2   3   1     3897.12     3662.14     32.43 o 
   3   3   1      371.29      361.79      4.79 o 
   4   3   1      850.91      902.34      9.86 o 
   5   3   1      633.97      591.87     10.00 o 
   6   3   1      106.52      118.75      3.07 o 
   7   3   1       39.49       40.59      2.58 o 
   8   3   1       19.46       20.87      3.05 o 
   9   3   1      228.25      229.95     10.27 o 
  10   3   1       36.18       40.70      5.04 o 
  11   3   1       28.17       28.81      6.98 o 
   1   4   1     4369.96     4159.60     41.96 o 
   2   4   1      680.31      730.70     10.85 o 
   3   4   1     3572.34     3424.56     39.32 o 
   4   4   1      446.13      484.44      7.75 o 
   5   4   1      269.94      292.35      4.48 o 
   6   4   1      164.98      171.83      3.81 o 
   7   4   1      440.11      436.38      7.20 o 
   8   4   1      160.18      159.98      4.91 o 
   9   4   1      259.35      259.87      7.45 o 
  10   4   1       55.97       55.78      6.93 o 
  11   4   1       87.57       98.26      8.92 o 
   0   5   1     3162.17     3124.02     54.80 o 
   1   5   1     1507.98     1409.18     15.06 o 
   2   5   1      311.45      330.15      4.25 o 
   3   5   1     1221.70     1319.91     16.42 o 
   4   5   1       51.26       53.14      2.38 o 
   5   5   1       87.67       91.10      2.66 o 
   6   5   1      147.70      148.35      3.45 o 
   7   5   1      137.40      144.99      3.80 o 
   8   5   1      262.14      263.23      6.35 o 
   9   5   1      108.54      114.79      6.69 o 
  10   5   1       71.49       74.22      6.90 o 
  11   5   1      121.58      120.45      9.46 o 
   1   6   1      750.30      777.62     10.45 o 
   2   6   1     1226.16     1160.42     12.14 o 
   3   6   1      463.77      486.50      6.79 o 
   4   6   1      255.41      257.92      9.14 o 
   5   6   1      611.07      622.16      7.97 o 
   6   6   1      180.99      170.42      3.73 o 
   7   6   1       12.13       11.88      2.51 o 
   8   6   1      445.96      473.96     11.48 o 
   9   6   1      135.40      132.43      5.55 o 
  10   6   1      326.89      365.92     16.47 o 
  11   6   1        2.10        4.47      5.96 o 
   0   7   1     4176.96     4114.06     52.22 o 
   1   7   1      101.88      108.49      2.46 o 
   2   7   1      241.03      250.28      4.28 o 
   3   7   1      329.89      370.53      6.45 o 
   4   7   1      521.07      497.15      6.44 o 
   5   7   1     1106.00     1144.36     13.53 o 
   6   7   1      735.23      759.52     10.90 o 
   7   7   1       26.65       25.31      2.36 o 
   8   7   1      538.51      537.93     10.27 o 
   9   7   1      203.81      213.25     10.73 o 
  10   7   1      129.00      112.44      9.06 o 
   1   8   1      137.15      150.59      2.90 o 
   2   8   1      114.44       89.00      2.59 o 
   3   8   1       33.85       33.92      2.07 o 
   4   8   1      102.45       95.06      2.66 o 
   5   8   1      564.14      572.14      7.46 o 
   6   8   1      555.20      553.35      9.17 o 
   7   8   1      286.22      286.67      5.95 o 
   8   8   1       10.33        6.88      3.49 o 
   9   8   1      139.52      138.84     11.93 o 
  10   8   1       66.22       66.78      6.27 o 
   0   9   1      164.44      156.54      3.76 o 
   1   9   1      378.96      396.83      7.57 o 
   2   9   1      127.45      118.61      2.37 o 
   3   9   1       15.74       16.67      1.49 o 
   4   9   1      612.22      622.74      7.94 o 
   5   9   1     1580.77     1582.69     17.84 o 
   6   9   1       84.90       96.23      4.88 o 
   7   9   1       59.17       58.96      4.30 o 
   8   9   1       54.17       53.35      4.56 o 
   9   9   1       76.44       71.04      8.39 o 
  10   9   1      135.51      125.51     11.68 o 
   1  10   1      567.84      616.85      7.62 o 
   2  10   1      650.71      647.75      8.88 o 
   3  10   1      800.49      812.97      9.58 o 
   4  10   1       37.05       46.11      2.81 o 
   5  10   1      772.00      841.37     10.37 o 
   6  10   1      328.45      334.54      6.23 o 
   7  10   1       37.30       43.77      3.25 o 
   8  10   1      110.25      114.56      6.37 o 
   9  10   1       15.79       19.23     10.35 o 
  10  10   1       62.34       49.74      9.02 o 
   0  11   1       62.68       68.88      3.11 o 
   1  11   1      474.71      473.66      6.30 o 
   2  11   1       30.74       35.63      2.46 o 
   3  11   1      536.33      530.73      7.72 o 
   4  11   1      260.40      261.65      6.93 o 
   5  11   1       11.27       11.51      2.27 o 
   6  11   1       26.01       16.63      3.44 o 
   7  11   1      109.84      111.23      4.49 o 
   8  11   1      107.28      112.64     11.72 o 
   9  11   1       93.18       95.54      7.21 o 
   1  12   1       53.78       57.28      2.77 o 
   2  12   1      158.25      164.94      3.79 o 
   3  12   1      874.19      919.18     12.34 o 
   4  12   1      236.51      242.12      4.90 o 
   5  12   1      518.32      543.79      8.60 o 
   6  12   1       33.30       36.45      3.47 o 
   7  12   1      116.22      123.01      4.83 o 
   8  12   1       63.96       72.38      7.77 o 
   9  12   1        4.18        0.78      7.21 o 
   0  13   1      181.16      183.38      5.24 o 
   1  13   1      199.96      206.65      4.19 o 
   2  13   1      386.28      364.80      5.81 o 
   3  13   1      333.53      340.44      8.65 o 
   4  13   1     1284.71     1324.23     24.14 o 
   5  13   1      152.45      148.20      6.05 o 
   6  13   1       43.46       36.92      3.34 o 
   7  13   1       15.01       11.66      4.48 o 
   8  13   1      101.76       85.05     17.06 o 
   9  13   1       42.30       37.73     10.95 o 
   1  14   1      655.51      633.22      9.50 o 
   2  14   1       17.16       15.64      3.41 o 
   3  14   1      441.25      464.76      9.31 o 
   4  14   1      442.72      454.38     10.66 o 
   5  14   1      193.20      189.49      5.90 o 
   6  14   1      146.66      137.05      6.67 o 
   7  14   1        5.70        5.78      6.77 o 
   8  14   1      219.03      212.59     17.22 o 
   0  15   1      254.48      268.55     11.11 o 
   1  15   1       38.02       27.01      2.34 o 
   2  15   1       51.90       49.84      3.14 o 
   3  15   1      156.51      153.31      5.04 o 
   4  15   1        2.98        4.93      2.92 o 
   5  15   1       58.29       57.03      6.64 o 
   6  15   1      131.29      130.96      7.26 o 
   7  15   1       13.32       15.56      8.82 o 
   8  15   1       65.28       45.58     12.21 o 
   1  16   1      253.07      244.58      5.41 o 
   2  16   1      533.19      519.66      9.07 o 
   3  16   1       10.02       13.08      2.15 o 
   4  16   1      111.64      111.94      5.59 o 
   5  16   1       44.81       36.94      4.61 o 
   6  16   1       98.83       93.70      8.26 o 
   7  16   1        5.07        3.61      7.21 o 
   0  17   1      634.50      635.58     15.30 o 
   1  17   1      138.54      154.62      4.70 o 
   2  17   1       24.20       18.04      3.25 o 
   3  17   1      147.24      132.33      5.51 o 
   4  17   1      109.98      114.62      6.96 o 
   5  17   1       56.16       53.70      6.81 o 
   6  17   1      134.17      105.99      8.88 o 
   1  18   1       85.44       72.12      6.11 o 
   2  18   1       57.09       61.02      9.04 o 
   3  18   1       94.19       91.11      6.45 o 
   4  18   1       25.10       25.57      6.16 o 
   5  18   1       21.04       24.12      7.03 o 
   0  19   1       29.15       28.22     10.34 o 
   1  19   1       26.76       30.93      4.42 o 
   2  19   1       74.88       67.87      5.61 o 
   3  19   1       38.50       31.78      6.33 o 
   4  19   1       11.83        6.69      5.81 o 
   1  20   1      154.20      147.55      8.21 o 
   2  20   1       19.87        9.18      4.79 o 
   3  20   1       27.38       14.10      5.69 o 
   0   0   2    19578.72    17934.13    324.55 o 
   2   0   2    11691.80    11442.11    163.17 o 
   4   0   2     2561.21     2555.16     60.22 o 
   6   0   2      653.04      668.48     12.70 o 
   8   0   2      590.58      630.89     14.96 o 
  10   0   2      224.34      233.23     13.16 o 
   1   1   2     5605.76     5261.56     45.50 o 
   2   1   2     9547.87     9090.73     91.40 o 
   3   1   2     1476.00     1447.68     15.18 o 
   4   1   2      273.09      294.31      5.50 o 
   5   1   2      178.23      197.92      4.14 o 
   6   1   2      438.69      430.29      8.56 o 
   7   1   2      217.10      219.86      6.44 o 
   8   1   2       80.49       87.58      3.67 o 
   9   1   2       47.97       51.46      4.24 o 
  10   1   2      112.12      101.93      7.43 o 
  11   1   2       16.48       18.98      5.48 o 
   0   2   2      830.94      788.47     12.36 o 
   1   2   2     2203.44     2177.91     23.23 o 
   2   2   2      862.23      822.69     20.30 o 
   3   2   2      133.14      120.42      3.42 o 
   4   2   2       58.70       67.17      2.17 o 
   5   2   2     1152.55     1162.61     13.59 o 
   6   2   2      218.10      222.60      4.75 o 
   7   2   2      139.93      138.19      4.04 o 
   8   2   2      384.11      387.43      7.73 o 
   9   2   2       22.56       12.30      3.51 o 
  10   2   2       42.25       43.39      4.91 o 
  11   2   2       25.61       19.17      5.89 o 
   1   3   2      140.74      127.26      2.06 o 
   2   3   2      682.80      661.03      7.99 o 
   3   3   2     2346.98     2217.76     24.28 o 
   4   3   2      502.74      532.35      7.66 o 
   5   3   2      139.27      152.04      3.83 o 
   6   3   2      133.48      144.18      4.09 o 
   7   3   2     1546.38     1590.19     18.98 o 
   8   3   2      725.70      750.96     11.32 o 
   9   3   2       42.98       41.82      4.53 o 
  10   3   2        4.69        5.02      5.05 o 
  11   3   2      121.45      113.89     10.03 o 
   0   4   2     1747.76     1685.84     20.42 o 
   1   4   2     4426.47     4248.53     39.40 o 
   2   4   2      814.75      773.65      8.29 o 
   3   4   2       40.60       45.41      1.51 o 
   4   4   2       91.22       98.99      5.76 o 
   5   4   2      244.51      221.54      3.71 o 
   6   4   2      109.02      114.20      3.48 o 
   7   4   2       40.53       39.99      2.89 o 
   8   4   2       34.98       34.01      3.06 o 
   9   4   2      474.11      505.27     10.37 o 
  10   4   2        3.35       -1.25      4.04 o 
  11   4   2       40.14       25.11      8.07 o 
   1   5   2      990.76      985.49      9.85 o 
   2   5   2      760.65      763.15      8.34 o 
   3   5   2      892.69      921.87     10.39 o 
   4   5   2       45.40       50.73      1.82 o 
   5   5   2       41.08       44.94      2.01 o 
   6   5   2       95.20       96.91      2.75 o 
   7   5   2       51.16       44.69      2.72 o 
   8   5   2      236.68      229.87      8.80 o 
   9   5   2       97.28       94.11      4.97 o 
  10   5   2        7.08        2.57      5.64 o 
  11   5   2      196.91      176.05     12.92 o 
   0   6   2      954.20      912.83     12.57 o 
   1   6   2      536.14      511.17      6.25 o 
   2   6   2     1003.59     1001.19     11.09 o 
   3   6   2      446.84      486.91      8.30 o 
   4   6   2     1287.75     1278.41     14.05 o 
   5   6   2      298.82      301.60      4.66 o 
   6   6   2       51.79       47.72      2.42 o 
   7   6   2      106.16      106.18      3.50 o 
   8   6   2      142.50      145.36      4.68 o 
   9   6   2      132.71      127.79      6.63 o 
  10   6   2      241.87      242.36     11.07 o 
   1   7   2      534.02      565.16      6.15 o 
   2   7   2     2983.27     3028.35     32.44 o 
   3   7   2     1349.36     1445.95     16.03 o 
   4   7   2      613.45      629.81      8.74 o 
   5   7   2       96.04      110.87      3.05 o 
   6   7   2      724.44      760.32      9.58 o 
   7   7   2       88.29       91.85      3.15 o 
   8   7   2      176.16      186.37      5.43 o 
   9   7   2       56.17       50.02      4.76 o 
  10   7   2       81.44       87.10      9.31 o 
   0   8   2      287.74      271.03      5.26 o 
   1   8   2      938.36      977.25     10.67 o 
   2   8   2       15.25       24.97      2.45 o 
   3   8   2      473.17      505.66      7.16 o 
   4   8   2      452.48      448.51      6.75 o 
   5   8   2      126.35      128.73      3.69 o 
   6   8   2       77.01       77.41      2.67 o 
   7   8   2       41.71       43.39      2.93 o 
   8   8   2       62.84       49.22      6.18 o 
   9   8   2       69.35       71.06      4.95 o 
  10   8   2       37.98       35.17     10.80 o 
   1   9   2      747.48      791.18      8.83 o 
   2   9   2      594.01      600.37      8.10 o 
   3   9   2       58.88       50.45      2.59 o 
   4   9   2      570.77      572.79      8.22 o 
   5   9   2      141.00      146.72      4.49 o 
   6   9   2      234.04      250.68      5.89 o 
   7   9   2      862.18      879.16     11.95 o 
   8   9   2      229.86      226.91      6.03 o 
   9   9   2       22.35       19.70      4.74 o 
  10   9   2       17.21       14.08      8.10 o 
   0  10   2      536.67      531.33      8.80 o 
   1  10   2      456.97      487.37      6.67 o 
   2  10   2      196.15      207.82      6.24 o 
   3  10   2      514.03      535.48      8.26 o 
   4  10   2      552.94      571.87      9.20 o 
   5  10   2      952.34      972.95     12.82 o 
   6  10   2      247.10      238.77      5.75 o 
   7  10   2       47.72       42.96      3.51 o 
   8  10   2       45.39       40.96      5.74 o 
   9  10   2       97.52      111.09      6.92 o 
  10  10   2      113.12      127.77     16.13 o 
   1  11   2      112.48      104.94      4.16 o 
   2  11   2      184.34      193.88      4.22 o 
   3  11   2      361.11      361.52      6.16 o 
   4  11   2      251.74      257.02      5.57 o 
   5  11   2       27.45       24.64      2.59 o 
   6  11   2      346.42      346.42      7.18 o 
   7  11   2      402.93      391.88     12.46 o 
   8  11   2       31.99       37.50     11.32 o 
   9  11   2        0.43        6.43      8.09 o 
   0  12   2      519.87      515.04      9.93 o 
   1  12   2       23.46       28.29      2.48 o 
   2  12   2      528.71      530.08      8.15 o 
   3  12   2       63.91       71.65      3.49 o 
   4  12   2      219.19      219.22      5.40 o 
   5  12   2      283.47      295.42      7.65 o 
   6  12   2       57.61       53.90      3.81 o 
   7  12   2      114.73      120.88      7.40 o 
   8  12   2       64.53       75.48     10.06 o 
   9  12   2      192.74      200.25     15.45 o 
   1  13   2      442.12      456.85      7.15 o 
   2  13   2      785.42      819.56     11.59 o 
   3  13   2      160.62      156.07      4.25 o 
   4  13   2       93.19       87.44      4.24 o 
   5  13   2       42.19       45.64      3.76 o 
   6  13   2       98.99       83.49      4.98 o 
   7  13   2       43.90       42.63     12.94 o 
   8  13   2       56.14       59.91     10.00 o 
   0  14   2       63.18       61.88      3.50 o 
   1  14   2      548.28      529.67     19.51 o 
   2  14   2      455.56      467.15      9.54 o 
   3  14   2      355.97      353.62      7.39 o 
   4  14   2      145.03      161.10      5.34 o 
   5  14   2      169.13      179.97      5.85 o 
   6  14   2       40.30       35.41      4.41 o 
   7  14   2       30.10       18.79      8.31 o 
   8  14   2       53.35       56.80     10.27 o 
   1  15   2      112.79      109.70      5.06 o 
   2  15   2      376.07      401.28      6.59 o 
   3  15   2       83.30       74.50      3.83 o 
   4  15   2       18.58       16.06      3.14 o 
   5  15   2      179.34      180.41      7.53 o 
   6  15   2      232.79      229.63     14.82 o 
   7  15   2        2.99        7.57     14.93 o 
   0  16   2      925.34      917.46     18.53 o 
   1  16   2      127.78      129.13      4.17 o 
   2  16   2      149.87      141.29      4.41 o 
   3  16   2       35.93       38.30      3.77 o 
   4  16   2      140.44      136.10      6.04 o 
   5  16   2       43.66       31.12      4.80 o 
   6  16   2       15.39       15.52      5.44 o 
   7  16   2        3.29       11.02      9.24 o 
   1  17   2       23.02       14.97      4.01 o 
   2  17   2      238.30      242.67      6.38 o 
   3  17   2       66.64       66.61      5.41 o 
   4  17   2       30.48       24.58      5.25 o 
   5  17   2      224.38      250.69     14.10 o 
   6  17   2      245.39      234.70     12.39 o 
   0  18   2       25.47       21.90      5.60 o 
   1  18   2       15.55       13.74      3.27 o 
   2  18   2        9.58        9.68      5.02 o 
   3  18   2       45.59       46.65      6.51 o 
   4  18   2       70.92       67.62      7.96 o 
   5  18   2      110.55       92.68     10.98 o 
   1  19   2        6.91        2.03      3.82 o 
   2  19   2        4.84        7.52      5.57 o 
   3  19   2      187.28      188.26     16.71 o 
   4  19   2       55.38       36.50      6.28 o 
   0  20   2      223.72      222.31     15.80 o 
   1  20   2       49.54       44.71      5.57 o 
   2  20   2       43.61       43.51     10.08 o 
   2   0   3     7582.14     7287.13     89.04 o 
   4   0   3      313.50      329.71      7.97 o 
   6   0   3      152.46      154.54      5.47 o 
   8   0   3      209.00      210.36      9.36 o 
  10   0   3      113.39      104.82     10.33 o 
   0   1   3     2665.63     2582.21     38.63 o 
   1   1   3       17.33       15.37      1.57 o 
   2   1   3     2901.87     2839.01     27.31 o 
   3   1   3     1171.66     1216.32     16.73 o 
   4   1   3      877.51      863.35     10.14 o 
   5   1   3      163.59      173.12      4.27 o 
   6   1   3      177.65      173.68      6.34 o 
   7   1   3       92.79       91.21      3.47 o 
   8   1   3       67.15       69.64      4.17 o 
   9   1   3      102.36      101.28      5.19 o 
  10   1   3      154.82      172.77     12.19 o 
  11   1   3       28.67       14.52      5.39 o 
   1   2   3      550.03      499.29      8.22 o 
   2   2   3       79.80       70.52      1.66 o 
   3   2   3      366.83      338.03      4.65 o 
   4   2   3      629.76      631.51      7.99 o 
   5   2   3       36.03       36.45      2.31 o 
   6   2   3      211.75      214.47      4.42 o 
   7   2   3      218.82      223.17      5.53 o 
   8   2   3       23.01       21.62      3.45 o 
   9   2   3       14.82       11.84      3.71 o 
  10   2   3       25.75       14.29      4.88 o 
  11   2   3       69.18       67.42      7.05 o 
   0   3   3     1431.24     1420.26     18.97 o 
   1   3   3     3159.13     3020.54     28.06 o 
   2   3   3      640.09      687.13     11.26 o 
   3   3   3     2696.57     2796.99     26.10 o 
   4   3   3      849.91      897.55     10.54 o 
   5   3   3     1973.98     1912.97     21.84 o 
   6   3   3       55.40       56.53      2.71 o 
   7   3   3      287.42      287.75      6.07 o 
   8   3   3      193.10      189.03      6.16 o 
   9   3   3      395.58      399.93     10.06 o 
  10   3   3       42.36       38.23      5.46 o 
  11   3   3       17.46       22.52      5.57 o 
   1   4   3      426.40      419.01      6.99 o 
   2   4   3      477.52      510.41      6.34 o 
   3   4   3       13.86       31.42      3.59 o 
   4   4   3      259.42      285.98      4.57 o 
   5   4   3        1.12        1.54      1.64 o 
   6   4   3      133.84      131.30      5.53 o 
   7   4   3     1301.18     1326.39     16.96 o 
   8   4   3       10.56        8.07      2.43 o 
   9   4   3       97.45      100.11      5.56 o 
  10   4   3       17.11       10.18      5.08 o 
  11   4   3      182.66      183.63     16.48 o 
   0   5   3      250.85      240.00      8.73 o 
   1   5   3      281.34      274.38      7.20 o 
   2   5   3     1023.69     1145.81     13.49 o 
   3   5   3     2783.84     2776.62     26.85 o 
   4   5   3       17.53       21.43      2.06 o 
   5   5   3       86.23       80.97      4.86 o 
   6   5   3       20.32       19.22      2.26 o 
   7   5   3      518.58      530.53      9.08 o 
   8   5   3        4.76        9.41      2.67 o 
   9   5   3       70.35       78.50      5.00 o 
  10   5   3       25.58       18.26      4.77 o 
   1   6   3       67.39       73.07      2.17 o 
   2   6   3     1951.30     2006.80     19.64 o 
   3   6   3      122.67      123.98      5.76 o 
   4   6   3      200.07      209.65      3.88 o 
   5   6   3       13.94       14.86      1.67 o 
   6   6   3      722.62      704.68     22.44 o 
   7   6   3      455.38      478.32      7.13 o 
   8   6   3      338.35      348.16      8.69 o 
   9   6   3       27.90       22.22      3.67 o 
  10   6   3       75.23       71.69      5.93 o 
   0   7   3      652.00      608.03      9.26 o 
   1   7   3      153.62      135.90      2.89 o 
   2   7   3      153.08      141.41      2.81 o 
   3   7   3       64.83       74.57      2.53 o 
   4   7   3      779.05      798.59     10.83 o 
   5   7   3      180.58      186.65      5.73 o 
   6   7   3      580.50      604.17      8.88 o 
   7   7   3      137.49      131.97      4.28 o 
   8   7   3      304.74      309.42     16.00 o 
   9   7   3      145.81      146.65      8.05 o 
  10   7   3       98.86      106.32      8.92 o 
   1   8   3       76.21       88.12      2.09 o 
   2   8   3      944.65      953.03     12.19 o 
   3   8   3      408.21      424.65      6.55 o 
   4   8   3       51.76       51.90      2.50 o 
   5   8   3       25.57       21.81      3.29 o 
   6   8   3      142.97      150.23      4.60 o 
   7   8   3      164.37      154.94      5.46 o 
   8   8   3       88.07       75.38      5.29 o 
   9   8   3       64.38       44.10      6.13 o 
  10   8   3       36.96       24.65      7.58 o 
   0   9   3      722.21      668.04     10.67 o 
   1   9   3       85.45       80.86      2.48 o 
   2   9   3      304.74      343.04      7.25 o 
   3   9   3      204.43      212.14      5.49 o 
   4   9   3      173.23      167.99      4.91 o 
   5   9   3      377.84      384.58      6.99 o 
   6   9   3       15.12       14.85      2.62 o 
   7   9   3        4.92        6.19      3.03 o 
   8   9   3       70.39       66.00      7.62 o 
   9   9   3       53.64       49.48      5.07 o 
  10   9   3       24.74       29.76     10.76 o 
   1  10   3      379.92      387.63      5.77 o 
   2  10   3      924.89      936.14     12.18 o 
   3  10   3     1067.36     1061.70     15.17 o 
   4  10   3      346.54      341.42      6.84 o 
   5  10   3       85.95       86.60      3.89 o 
   6  10   3       38.09       39.25      3.34 o 
   7  10   3      125.72      121.71      7.52 o 
   8  10   3      136.14      135.76      8.12 o 
   9  10   3       32.01       28.30      8.57 o 
   0  11   3      620.08      652.06     13.60 o 
   1  11   3      967.20      953.31     14.27 o 
   2  11   3       83.15       91.60      4.52 o 
   3  11   3      320.82      342.76      6.18 o 
   4  11   3      297.58      300.86      6.49 o 
   5  11   3      169.49      170.45      5.20 o 
   6  11   3       11.63        9.89      2.97 o 
   7  11   3      146.84      145.84     11.53 o 
   8  11   3       14.26       17.19      6.92 o 
   9  11   3       36.88       18.91     17.25 o 
   1  12   3      630.39      659.09      9.67 o 
   2  12   3      333.45      329.93      6.12 o 
   3  12   3      475.88      486.60      8.01 o 
   4  12   3       32.86       31.04      2.98 o 
   5  12   3        6.30        3.45      2.75 o 
   6  12   3      158.54      136.49      6.07 o 
   7  12   3       95.77       97.38      7.59 o 
   8  12   3       51.82       41.69     11.10 o 
   9  12   3       19.37       13.34      9.11 o 
   0  13   3      288.37      292.69      7.73 o 
   1  13   3      449.27      470.72      6.88 o 
   2  13   3       66.06       59.55      3.32 o 
   3  13   3      478.01      501.55     11.78 o 
   4  13   3      107.68      101.25      6.08 o 
   5  13   3      339.60      350.24      8.92 o 
   6  13   3       70.24       64.37      9.88 o 
   7  13   3      121.20      118.50     14.09 o 
   8  13   3       68.20       39.67     12.21 o 
   1  14   3      298.94      286.73      5.02 o 
   2  14   3      110.40      118.85      4.68 o 
   3  14   3       60.39       59.38      3.63 o 
   4  14   3       75.38       76.84      4.75 o 
   5  14   3      227.84      216.69      7.89 o 
   6  14   3      255.71      279.17     14.25 o 
   7  14   3       81.40       70.67     10.10 o 
   8  14   3       71.70       50.59     28.34 o 
   0  15   3       50.31       65.44      5.08 o 
   1  15   3       21.39       24.93      2.41 o 
   2  15   3       29.20       29.79      3.57 o 
   3  15   3       47.31       43.94      3.51 o 
   4  15   3      152.36      162.82      6.58 o 
   5  15   3       28.24       24.18      3.91 o 
   6  15   3      236.42      222.85     12.75 o 
   7  15   3       23.69        9.75      8.34 o 
   1  16   3      264.20      266.14      5.62 o 
   2  16   3      454.16      473.21     10.22 o 
   3  16   3       83.04       83.03      4.61 o 
   4  16   3       37.57       43.58      4.97 o 
   5  16   3       27.55       21.98      5.86 o 
   6  16   3      196.57      182.58     13.43 o 
   0  17   3      164.07      162.61      7.45 o 
   1  17   3      145.77      135.70      6.21 o 
   2  17   3       29.31       26.89      4.70 o 
   3  17   3       27.18       23.84      4.60 o 
   4  17   3       92.67       89.23      9.66 o 
   5  17   3       76.30       67.53      8.72 o 
   6  17   3      105.77       92.83      9.79 o 
   1  18   3       25.53       32.11      6.78 o 
   2  18   3      105.58       99.01      7.16 o 
   3  18   3       19.96       17.82      5.10 o 
   4  18   3       35.76       34.58      6.14 o 
   5  18   3      100.45      109.12      9.70 o 
   0  19   3      125.64      141.54     10.17 o 
   1  19   3      260.73      217.37     13.52 o 
   2  19   3       36.82       26.22      8.55 o 
   3  19   3       28.98       19.78      6.07 o 
   1  20   3       50.36       77.14     18.45 o 
   0   0   4     1575.24     1429.98     29.77 o 
   2   0   4      477.80      473.83      7.54 o 
   4   0   4      444.33      390.11      6.80 o 
   6   0   4      521.90      544.03     22.61 o 
   8   0   4      128.58      127.06      7.17 o 
  10   0   4       91.96       87.29      8.73 o 
   1   1   4      390.59      399.43      4.73 o 
   2   1   4     2000.36     1891.88     17.49 o 
   3   1   4     1908.64     1958.26     18.73 o 
   4   1   4      221.36      232.08      6.72 o 
   5   1   4       61.71       64.34      2.58 o 
   6   1   4     1176.34     1180.90     19.40 o 
   7   1   4       52.28       53.25      2.99 o 
   8   1   4      303.39      312.40      8.10 o 
   9   1   4      121.35      109.08      6.87 o 
  10   1   4      112.56      105.98      7.45 o 
   0   2   4       20.36       23.09      1.89 o 
   1   2   4      208.75      181.20      3.07 o 
   2   2   4      363.95      410.86     10.80 o 
   3   2   4     1656.34     1678.89     15.19 o 
   4   2   4      659.91      684.70      8.21 o 
   5   2   4       23.37       27.02      1.94 o 
   6   2   4      633.67      649.70      9.17 o 
   7   2   4        6.25        7.73      2.54 o 
   8   2   4       93.08       95.74      5.30 o 
   9   2   4       98.74       95.66      5.53 o 
  10   2   4       43.17       37.85      5.18 o 
   1   3   4     1232.34     1221.12     12.33 o 
   2   3   4      528.59      553.60      6.48 o 
   3   3   4     3375.24     3306.12     31.61 o 
   4   3   4      348.64      353.21      8.45 o 
   5   3   4       84.65       82.77      2.74 o 
   6   3   4      753.72      751.82     10.13 o 
   7   3   4      299.05      321.27      6.06 o 
   8   3   4       83.21       85.49      4.30 o 
   9   3   4       16.96       14.87      3.86 o 
  10   3   4       54.06       46.45      5.47 o 
   0   4   4     1204.18     1297.85     16.55 o 
   1   4   4      130.28      131.24      3.83 o 
   2   4   4      616.71      679.58      7.98 o 
   3   4   4       97.04      101.13      2.60 o 
   4   4   4       80.78       85.37      2.51 o 
   5   4   4     1237.21     1247.92     15.77 o 
   6   4   4      327.95      335.60      7.28 o 
   7   4   4      100.76       90.42      3.63 o 
   8   4   4       25.93       23.18      3.12 o 
   9   4   4      112.29      121.51      6.22 o 
  10   4   4       20.75       20.37      5.15 o 
   1   5   4      865.91      881.47      8.55 o 
   2   5   4      123.74      138.91      7.12 o 
   3   5   4      154.70      146.28      7.65 o 
   4   5   4      108.64      121.85      5.84 o 
   5   5   4      198.46      188.72      3.79 o 
   6   5   4      279.81      266.95      4.64 o 
   7   5   4      117.30      104.05      3.95 o 
   8   5   4       12.76       10.58      2.93 o 
   9   5   4       67.59       53.70      5.60 o 
  10   5   4       37.53       26.57      4.99 o 
   0   6   4     1560.92     1442.91     20.18 o 
   1   6   4      882.71      903.55     11.46 o 
   2   6   4      270.13      278.64      4.02 o 
   3   6   4       71.60       64.23      2.22 o 
   4   6   4      556.86      548.66      8.33 o 
   5   6   4      141.20      151.65      3.93 o 
   6   6   4      222.72      241.90      4.53 o 
   7   6   4       53.51       41.41      4.15 o 
   8   6   4       28.22       23.78      3.00 o 
   9   6   4       22.80       14.81      3.81 o 
  10   6   4      272.92      287.37     11.49 o 
   1   7   4       75.70       88.42      4.95 o 
   2   7   4     1165.68     1141.37     12.19 o 
   3   7   4      156.31      160.73      3.84 o 
   4   7   4      173.40      175.36      6.32 o 
   5   7   4       73.01       84.10      3.94 o 
   6   7   4      670.08      707.82     10.85 o 
   7   7   4      203.35      207.95      5.52 o 
   8   7   4      162.35      175.32      6.31 o 
   9   7   4      174.56      168.04      7.27 o 
  10   7   4      178.69      182.67     13.58 o 
   0   8   4      963.42      985.95     21.92 o 
   1   8   4      235.69      238.80      4.51 o 
   2   8   4      177.38      200.67      4.60 o 
   3   8   4      420.44      436.25      9.23 o 
   4   8   4      275.28      272.65      5.58 o 
   5   8   4       89.61       83.92      3.57 o 
   6   8   4      116.59      112.98      4.14 o 
   7   8   4       46.28       42.12      4.52 o 
   8   8   4      128.60      131.86      6.76 o 
   9   8   4       50.54       46.30      6.24 o 
   1   9   4       62.25       66.19      2.38 o 
   2   9   4      310.31      292.49      6.20 o 
   3   9   4       81.74       82.60      2.86 o 
   4   9   4       38.86       37.02      3.85 o 
   5   9   4      115.50       96.75      4.15 o 
   6   9   4      166.25      179.92      6.60 o 
   7   9   4      108.91      133.32      6.15 o 
   8   9   4       32.88       38.28      7.24 o 
   9   9   4       33.32       36.42     12.20 o 
   0  10   4      266.33      269.64      9.97 o 
   1  10   4     1016.14     1014.30     12.13 o 
   2  10   4      224.75      229.85      6.40 o 
   3  10   4     1040.79     1060.26     13.63 o 
   4  10   4      203.47      215.08      5.62 o 
   5  10   4      270.15      251.72      6.33 o 
   6  10   4      102.82      109.39      5.95 o 
   7  10   4       13.28       11.02      4.23 o 
   8  10   4       84.30       71.62      6.58 o 
   9  10   4      147.92      151.84     14.52 o 
   1  11   4      928.41      958.36     11.51 o 
   2  11   4      703.79      713.42     14.77 o 
   3  11   4       60.74       60.14      2.79 o 
   4  11   4       18.55       15.31      3.12 o 
   5  11   4        3.38        5.59      3.30 o 
   6  11   4      273.88      283.17      8.17 o 
   7  11   4      223.30      247.37     14.59 o 
   8  11   4       43.40       45.14      9.75 o 
   9  11   4      149.31      154.61     13.99 o 
   0  12   4     1370.49     1346.50     22.98 o 
   1  12   4      105.82      102.16      5.61 o 
   2  12   4       68.66       76.67      5.12 o 
   3  12   4       71.03       62.47      3.17 o 
   4  12   4      242.93      252.78      6.39 o 
   5  12   4      139.37      153.32      6.90 o 
   6  12   4       40.81       40.03      6.54 o 
   7  12   4       37.06       49.14     10.97 o 
   8  12   4       13.74       31.90      8.34 o 
   1  13   4      397.61      416.23      6.85 o 
   2  13   4      160.39      160.89      5.11 o 
   3  13   4      188.99      200.56      5.78 o 
   4  13   4      135.15      137.62      4.95 o 
   5  13   4       80.80       82.74      5.10 o 
   6  13   4      189.57      174.53     10.90 o 
   7  13   4      347.90      388.02     28.20 o 
   8  13   4       23.05       26.94     17.40 o 
   0  14   4      245.42      256.08     11.64 o 
   1  14   4      235.32      246.54      5.38 o 
   2  14   4       69.72       68.20      4.87 o 
   3  14   4       91.97       93.23      4.43 o 
   4  14   4       74.20       76.35      4.71 o 
   5  14   4       63.49       58.93      5.51 o 
   6  14   4      104.28      102.51      7.85 o 
   7  14   4       83.44       83.91     12.72 o 
   1  15   4        4.28        6.78      2.46 o 
   2  15   4      465.96      487.84     11.88 o 
   3  15   4      132.85      138.51      5.13 o 
   4  15   4       43.57       40.32      6.41 o 
   5  15   4       38.17       55.35      8.15 o 
   6  15   4       34.74       27.02      7.25 o 
   0  16   4       53.92       56.35      5.35 o 
   1  16   4      236.01      242.07      7.50 o 
   2  16   4        7.49        4.94      4.09 o 
   3  16   4       98.74      101.28      5.90 o 
   4  16   4      311.67      355.98     14.06 o 
   5  16   4       45.14       40.42      6.52 o 
   6  16   4        6.87       16.43      7.02 o 
   1  17   4        9.85       15.85      5.50 o 
   2  17   4      223.34      228.46      9.09 o 
   3  17   4      100.93      106.50      8.36 o 
   4  17   4       38.63       35.49      6.55 o 
   5  17   4        9.11        9.77      7.42 o 
   0  18   4      131.22      133.09      8.12 o 
   1  18   4       87.16       90.92      6.53 o 
   2  18   4       59.53       52.32      6.44 o 
   3  18   4       23.46       23.96      6.24 o 
   4  18   4       44.26       49.73      9.12 o 
   1  19   4       12.20       16.01      9.64 o 
   2  19   4       12.39        6.96      8.40 o 
   2   0   5     1559.65     1453.46     20.04 o 
   4   0   5      679.52      706.47     11.39 o 
   6   0   5      197.37      205.66      7.18 o 
   8   0   5      513.05      562.42     14.62 o 
  10   0   5      150.01      149.47     12.77 o 
   0   1   5      462.73      446.47      9.10 o 
   1   1   5       80.64       84.60      2.22 o 
   2   1   5       70.46       73.47      3.50 o 
   3   1   5      104.41      100.73      2.74 o 
   4   1   5     2135.97     2167.31     22.27 o 
   5   1   5       96.59       91.37      3.55 o 
   6   1   5        2.56        2.93      1.87 o 
   7   1   5      156.69      172.59      5.03 o 
   8   1   5       95.87       86.25      4.18 o 
   9   1   5       89.50       91.72      7.04 o 
  10   1   5      143.37      150.49      7.72 o 
   1   2   5      167.51      201.40      4.14 o 
   2   2   5      154.23      175.69      2.94 o 
   3   2   5      405.33      414.46      5.27 o 
   4   2   5      217.82      222.47      3.47 o 
   5   2   5      948.73      939.55     15.49 o 
   6   2   5      108.09      110.39      4.16 o 
   7   2   5       57.28       53.89      3.12 o 
   8   2   5       31.38       29.49      3.35 o 
   9   2   5        0.63        4.19      4.79 o 
  10   2   5       39.97       24.72      7.55 o 
   0   3   5     1384.68     1444.19     21.73 o 
   1   3   5      993.09      998.91     10.45 o 
   2   3   5       10.90       10.19      1.47 o 
   3   3   5       73.89       70.33      1.70 o 
   4   3   5       47.61       48.37      2.02 o 
   5   3   5     1687.96     1688.01     35.75 o 
   6   3   5      466.57      471.90      7.29 o 
   7   3   5       18.31       17.06      2.70 o 
   8   3   5       71.04       79.62      4.51 o 
   9   3   5      264.74      278.26      9.12 o 
  10   3   5       11.87        8.58      5.13 o 
   1   4   5     1267.37     1197.61     12.04 o 
   2   4   5      238.69      244.85      3.78 o 
   3   4   5      457.57      435.32      5.25 o 
   4   4   5       92.27      105.83      2.86 o 
   5   4   5      878.20      920.19     11.75 o 
   6   4   5       21.92       26.66      2.21 o 
   7   4   5      450.44      473.20      9.08 o 
   8   4   5        8.63        5.03      3.19 o 
   9   4   5        3.49       -1.84      4.34 o 
  10   4   5        7.05       15.79      5.18 o 
   0   5   5     1895.33     1935.35     26.54 o 
   1   5   5      587.88      590.71      7.55 o 
   2   5   5        7.23        7.61      1.63 o 
   3   5   5        0.93        4.67      2.21 o 
   4   5   5      372.23      357.42      5.36 o 
   5   5   5       31.82       30.99      3.05 o 
   6   5   5       39.33       40.78      2.95 o 
   7   5   5       25.55       21.29      3.87 o 
   8   5   5       26.32       24.78      3.35 o 
   9   5   5       94.52       97.13      6.71 o 
  10   5   5       61.20       61.09      9.35 o 
   1   6   5      255.26      278.25      4.80 o 
   2   6   5      817.34      804.72     10.30 o 
   3   6   5      137.02      130.76      3.60 o 
   4   6   5      442.93      475.62      6.86 o 
   5   6   5      245.04      250.61      5.21 o 
   6   6   5       84.56       85.30      3.55 o 
   7   6   5       95.54       88.21      3.56 o 
   8   6   5       44.96       56.46      4.42 o 
   9   6   5      116.20      103.11      6.85 o 
   0   7   5      852.10      849.81     13.99 o 
   1   7   5      138.29      141.94      3.51 o 
   2   7   5       64.41       69.12      3.12 o 
   3   7   5      153.17      168.77      3.33 o 
   4   7   5      565.75      610.19      9.23 o 
   5   7   5      207.49      206.61      7.24 o 
   6   7   5        7.10        0.30      2.18 o 
   7   7   5        2.14        1.75      2.54 o 
   8   7   5      255.66      268.94      9.28 o 
   9   7   5       37.58       43.41      7.32 o 
   1   8   5       78.25       77.43      3.29 o 
   2   8   5      448.52      455.59      6.61 o 
   3   8   5       59.50       56.03      3.38 o 
   4   8   5        2.08        5.61      2.13 o 
   5   8   5        7.71        9.63      2.66 o 
   6   8   5      130.24      127.19      5.69 o 
   7   8   5        7.15       10.42      5.07 o 
   8   8   5      169.65      168.67      9.75 o 
   9   8   5        7.11        9.48      5.94 o 
   0   9   5      718.57      749.47     13.71 o 
   1   9   5      207.57      210.54      4.51 o 
   2   9   5      452.85      458.02      7.07 o 
   3   9   5       16.17       13.21      3.25 o 
   4   9   5      173.25      193.83      4.93 o 
   5   9   5      111.31      108.73      4.04 o 
   6   9   5       88.86       94.00      4.89 o 
   7   9   5       38.27       41.57      6.34 o 
   8   9   5      165.86      179.72     10.49 o 
   9   9   5      242.69      251.00     14.38 o 
   1  10   5      285.15      285.58      9.58 o 
   2  10   5       22.31       24.17      2.18 o 
   3  10   5      608.30      627.66      9.98 o 
   4  10   5        2.73        7.03      2.76 o 
   5  10   5      167.73      160.38      5.67 o 
   6  10   5      154.53      168.23      7.79 o 
   7  10   5      283.34      307.65     14.10 o 
   8  10   5      109.56      107.92      9.91 o 
   0  11   5      770.67      796.97     15.26 o 
   1  11   5       68.34       71.07      4.36 o 
   2  11   5       47.18       47.99      2.36 o 
   3  11   5       50.34       53.89      3.35 o 
   4  11   5      213.26      223.39      6.87 o 
   5  11   5      379.67      390.76     10.75 o 
   6  11   5        1.87       -4.78      4.78 o 
   7  11   5       44.94       37.85      9.67 o 
   8  11   5       76.79       91.95     11.04 o 
   1  12   5      699.67      718.56     11.95 o 
   2  12   5      427.36      437.66      7.76 o 
   3  12   5       54.47       62.82      4.25 o 
   4  12   5        0.54       -0.68      2.88 o 
   5  12   5       34.98       28.31      5.04 o 
   6  12   5       19.65       11.15      4.43 o 
   7  12   5      119.44       88.60     10.72 o 
   8  12   5       33.66        6.78     19.40 o 
   0  13   5      999.42     1064.73     20.60 o 
   1  13   5      503.14      511.46      8.66 o 
   2  13   5      216.15      229.24      8.83 o 
   3  13   5       65.01       69.69      4.29 o 
   4  13   5       46.65       60.04      5.63 o 
   5  13   5      236.26      243.35      9.62 o 
   6  13   5       83.01       83.60      8.64 o 
   7  13   5       31.65       30.70      9.09 o 
   1  14   5       37.79       32.79      3.95 o 
   2  14   5      120.20      128.00      5.11 o 
   3  14   5      149.29      150.40      6.12 o 
   4  14   5       40.11       45.51      6.31 o 
   5  14   5       36.54       44.64      5.90 o 
   6  14   5       81.51       80.02      8.30 o 
   0  15   5      411.19      450.06     13.88 o 
   1  15   5       90.83       92.30      5.81 o 
   2  15   5       97.65      101.65      6.19 o 
   3  15   5       34.41       31.43      5.57 o 
   4  15   5       86.85      100.58      9.27 o 
   5  15   5       31.84       26.44      6.35 o 
   6  15   5        9.98        9.88      7.31 o 
   1  16   5       51.56       58.18      7.00 o 
   2  16   5      178.93      193.36      8.28 o 
   3  16   5        1.88        5.65      5.31 o 
   4  16   5        0.91       -4.82      5.70 o 
   5  16   5       21.24       22.68      7.04 o 
   0  17   5      212.05      224.00     17.18 o 
   1  17   5       60.84       65.94      5.94 o 
   2  17   5       22.01       21.82      5.87 o 
   3  17   5       11.58       11.76      5.92 o 
   4  17   5      247.44      254.93     13.47 o 
   1  18   5       83.92       75.30      6.96 o 
   2  18   5       15.88       15.45      5.72 o 
   0   0   6      845.41      770.36     18.87 o 
   2   0   6      545.83      562.05     12.83 o 
   4   0   6     2485.50     2560.31     44.56 o 
   6   0   6       37.77       29.04      3.04 o 
   8   0   6      189.25      215.77     10.35 o 
   1   1   6       24.01       27.24      2.23 o 
   2   1   6      283.93      291.83      5.38 o 
   3   1   6       73.06       82.07      2.56 o 
   4   1   6      848.57      882.22     18.82 o 
   5   1   6       58.95       54.55      4.17 o 
   6   1   6        3.05        2.82      1.72 o 
   7   1   6      120.60      127.67      4.88 o 
   8   1   6       76.56       98.99      7.32 o 
   9   1   6       72.52       74.50      5.53 o 
   0   2   6      407.58      394.66      9.04 o 
   1   2   6      409.73      403.07      6.44 o 
   2   2   6       77.81       82.10      2.77 o 
   3   2   6      261.39      272.10      4.65 o 
   4   2   6      183.73      183.57      4.37 o 
   5   2   6      370.20      395.00      6.41 o 
   6   2   6      264.41      266.21      4.75 o 
   7   2   6       20.51       20.51      4.41 o 
   8   2   6       41.11       45.23      4.83 o 
   9   2   6       76.87       82.37      6.68 o 
   1   3   6      620.51      633.01      8.15 o 
   2   3   6      124.82      127.35      2.85 o 
   3   3   6      643.23      665.67     12.97 o 
   4   3   6      175.96      179.49      3.67 o 
   5   3   6      945.46      981.23     11.80 o 
   6   3   6       15.63       14.91      1.93 o 
   7   3   6      248.55      278.64      9.11 o 
   8   3   6        7.38        2.60      4.51 o 
   9   3   6       30.22       33.04      4.65 o 
   0   4   6     1723.39     1830.83     29.22 o 
   1   4   6      298.38      297.93      4.61 o 
   2   4   6      162.58      178.80      4.02 o 
   3   4   6       26.93       26.96      2.23 o 
   4   4   6       43.52       44.16      2.14 o 
   5   4   6      936.54      984.00     11.87 o 
   6   4   6      126.77      119.46      3.70 o 
   7   4   6      127.24      130.50      4.41 o 
   8   4   6        6.71        6.31      3.52 o 
   9   4   6      170.73      183.87      8.13 o 
   1   5   6      190.88      191.71      3.58 o 
   2   5   6      177.04      173.45      3.53 o 
   3   5   6      100.36       96.61      3.01 o 
   4   5   6      123.26      118.06      3.45 o 
   5   5   6      621.81      587.51      8.13 o 
   6   5   6       26.78       30.71      2.80 o 
   7   5   6      127.73      124.02      7.29 o 
   8   5   6       10.94       -0.56      7.38 o 
   9   5   6       19.26       21.66      5.13 o 
   0   6   6      396.99      387.20      7.04 o 
   1   6   6       21.11       25.28      2.07 o 
   2   6   6      121.77      113.86      3.69 o 
   3   6   6      197.39      198.35      4.35 o 
   4   6   6      443.28      438.71     15.94 o 
   5   6   6       12.64       11.74      2.22 o 
   6   6   6      182.91      171.54      4.66 o 
   7   6   6       79.62       77.13      4.63 o 
   8   6   6      121.07      121.22      7.00 o 
   9   6   6       24.53       20.27      4.99 o 
   1   7   6       78.50       77.35      2.69 o 
   2   7   6      143.27      149.87      3.72 o 
   3   7   6      105.99       92.94      6.12 o 
   4   7   6       82.56       87.88      3.63 o 
   5   7   6        7.57        9.17      2.06 o 
   6   7   6       25.29       26.71      3.93 o 
   7   7   6      133.70      141.52      8.35 o 
   8   7   6      196.43      201.61     10.97 o 
   9   7   6       81.05       71.01      7.92 o 
   0   8   6      905.66      914.95     14.93 o 
   1   8   6       41.80       39.95      2.97 o 
   2   8   6      311.37      325.47      7.39 o 
   3   8   6       71.39       69.79      3.56 o 
   4   8   6      488.29      499.17      8.86 o 
   5   8   6       47.42       43.65      3.03 o 
   6   8   6       81.91       89.23      5.46 o 
   7   8   6        2.29        9.03      7.79 o 
   8   8   6      200.09      236.79     12.71 o 
   1   9   6       44.39       45.97      3.02 o 
   2   9   6       31.63       34.78      2.78 o 
   3   9   6      291.29      301.92      5.46 o 
   4   9   6      255.59      265.43      7.07 o 
   5   9   6       57.86       50.65      3.40 o 
   6   9   6      107.46      111.71      6.66 o 
   7   9   6      180.61      192.89      9.65 o 
   8   9   6       33.84       29.90      6.75 o 
   0  10   6      696.50      701.04     20.83 o 
   1  10   6      769.60      804.95     15.66 o 
   2  10   6       47.60       53.55      2.68 o 
   3  10   6      273.94      270.21      7.80 o 
   4  10   6      102.72       98.60      5.42 o 
   5  10   6       40.88       35.68      4.47 o 
   6  10   6        3.02       10.48      5.22 o 
   7  10   6       35.37       34.23      6.03 o 
   8  10   6       32.58       36.61      6.73 o 
   1  11   6     1307.50     1348.68     38.84 o 
   2  11   6      260.39      276.41      6.19 o 
   3  11   6       54.64       52.48      6.44 o 
   4  11   6        0.77        2.09      4.11 o 
   5  11   6       41.21       49.56      6.37 o 
   6  11   6       98.87       99.22     11.39 o 
   7  11   6       43.40       49.36     10.00 o 
   0  12   6      255.69      293.37     14.83 o 
   1  12   6       74.26       89.78      4.78 o 
   2  12   6       33.07       31.78      4.91 o 
   3  12   6      122.57      118.12      5.94 o 
   4  12   6       29.57       23.71      4.81 o 
   5  12   6      208.11      245.83     10.23 o 
   6  12   6       31.10       31.23      5.41 o 
   7  12   6       20.27       19.30      7.41 o 
   1  13   6      175.35      171.11      4.70 o 
   2  13   6       37.41       33.18      4.80 o 
   3  13   6      286.05      298.92     15.38 o 
   4  13   6      198.38      195.44      9.60 o 
   5  13   6       52.22       56.10      5.91 o 
   6  13   6      329.71      346.95     16.69 o 
   0  14   6      221.09      230.39     15.36 o 
   1  14   6       76.90       79.49      5.35 o 
   2  14   6        2.61        7.58      4.28 o 
   3  14   6       89.56       83.99      7.11 o 
   4  14   6       35.45       22.89      5.61 o 
   5  14   6       34.98       29.24      7.27 o 
   1  15   6       98.41       87.86      6.29 o 
   2  15   6        8.87        6.86      8.39 o 
   3  15   6        9.26       12.98      5.25 o 
   4  15   6       12.50       11.56      5.48 o 
   5  15   6       37.74       31.69      8.13 o 
   0  16   6      422.98      458.35     17.00 o 
   1  16   6       28.54       34.36      5.15 o 
   2  16   6        4.21       -5.17      5.24 o 
   3  16   6       69.33       74.69      7.27 o 
   4  16   6      198.04      197.78     19.90 o 
   1  17   6       17.31        3.60      5.19 o 
   2  17   6       64.12       60.72      6.39 o 
   2   0   7     1596.42     1695.54     30.63 o 
   4   0   7       51.10       62.20      4.39 o 
   6   0   7      339.12      336.12     10.96 o 
   8   0   7      144.58      169.59      9.95 o 
   0   1   7      346.58      348.86      8.73 o 
   1   1   7       32.23       41.13      3.43 o 
   2   1   7      171.05      185.58      6.11 o 
   3   1   7       61.61       64.04      2.64 o 
   4   1   7      594.69      626.85     12.51 o 
   5   1   7       39.84       41.98      3.68 o 
   6   1   7        4.30        5.65      1.83 o 
   7   1   7      208.55      232.22      9.81 o 
   8   1   7       86.82      104.58     10.52 o 
   9   1   7       92.80       95.65      8.11 o 
   1   2   7       72.61       75.75      3.24 o 
   2   2   7      349.30      354.26      6.19 o 
   3   2   7      831.79      860.39     14.30 o 
   4   2   7      299.04      309.75      5.33 o 
   5   2   7      211.73      212.90      4.92 o 
   6   2   7      269.98      274.76      6.00 o 
   7   2   7        4.36        5.57      3.13 o 
   8   2   7        2.41        1.89      4.05 o 
   9   2   7       51.67       52.59      7.59 o 
   0   3   7      493.16      507.06     11.62 o 
   1   3   7      156.53      155.14      3.93 o 
   2   3   7      120.91      112.33      3.16 o 
   3   3   7       67.92       65.58      2.85 o 
   4   3   7      249.58      246.47      6.19 o 
   5   3   7      429.50      465.58      7.86 o 
   6   3   7       49.43       48.25      3.04 o 
   7   3   7        1.71        1.14      3.51 o 
   8   3   7       19.21       19.65      6.89 o 
   1   4   7      250.55      258.20      5.07 o 
   2   4   7      151.88      154.07      3.59 o 
   3   4   7      396.24      402.23      6.70 o 
   4   4   7        0.24       -3.00      3.00 o 
   5   4   7        0.27        3.20      1.92 o 
   6   4   7       24.98       26.79      3.09 o 
   7   4   7      619.32      657.93     15.70 o 
   8   4   7       31.45       30.84      5.53 o 
   0   5   7      489.52      496.88     11.06 o 
   1   5   7       56.71       60.74      2.64 o 
   2   5   7      121.20      120.31      3.30 o 
   3   5   7       50.71       48.09      2.68 o 
   4   5   7      182.81      185.15      5.08 o 
   5   5   7      234.66      242.74      6.79 o 
   6   5   7       44.96       44.56      4.73 o 
   7   5   7       44.26       38.77      4.33 o 
   8   5   7       22.71       17.34      4.78 o 
   1   6   7      162.26      160.46      3.70 o 
   2   6   7      302.08      307.92      5.66 o 
   3   6   7       49.56       54.33      2.81 o 
   4   6   7       49.53       42.44      3.27 o 
   5   6   7       75.38       71.04      3.80 o 
   6   6   7      360.56      383.79      9.83 o 
   7   6   7       31.92       25.17      4.13 o 
   8   6   7       72.37       68.47     11.91 o 
   0   7   7      290.51      292.86      8.30 o 
   1   7   7      357.95      370.72      6.28 o 
   2   7   7       11.86        8.99      2.55 o 
   3   7   7       64.92       72.27      3.38 o 
   4   7   7      444.81      445.51     11.20 o 
   5   7   7       32.92       30.99      2.97 o 
   6   7   7       25.79       28.85      6.15 o 
   7   7   7        8.17       10.75      3.79 o 
   8   7   7       55.20       67.01      7.07 o 
   1   8   7      197.33      194.05      4.49 o 
   2   8   7      457.92      470.85      8.73 o 
   3   8   7      112.89       96.28      5.31 o 
   4   8   7      107.53      103.92      3.89 o 
   5   8   7       35.40       34.01      2.57 o 
   6   8   7      140.75      157.99      8.00 o 
   7   8   7       31.69       26.99      8.16 o 
   0   9   7      381.34      402.51      9.85 o 
   1   9   7       62.52       60.08      3.86 o 
   2   9   7        0.52       -2.43      2.43 o 
   3   9   7      102.24       97.29      4.23 o 
   4   9   7       13.69       15.06      3.87 o 
   5   9   7      147.78      153.45      8.67 o 
   6   9   7       52.57       43.44      5.72 o 
   7   9   7       33.49       24.23      5.81 o 
   1  10   7      199.14      207.41      5.28 o 
   2  10   7      232.13      253.45      6.91 o 
   3  10   7      267.97      274.05      8.20 o 
   4  10   7       15.92       22.84      4.22 o 
   5  10   7       38.05       35.05      7.95 o 
   6  10   7       45.44       35.05      6.57 o 
   7  10   7       86.23       96.30      7.86 o 
   0  11   7      451.81      477.02     12.27 o 
   1  11   7      199.68      218.77      7.42 o 
   2  11   7       79.24       75.76      4.92 o 
   3  11   7       13.42       10.03      6.58 o 
   4  11   7       34.28       41.80      6.05 o 
   5  11   7       98.60      106.67     12.00 o 
   6  11   7        1.46        5.82      6.18 o 
   1  12   7       52.25       46.70      4.13 o 
   2  12   7       26.58       19.55      4.82 o 
   3  12   7      122.77      134.61      7.42 o 
   4  12   7        4.03       10.33      5.33 o 
   5  12   7       24.14       21.40      5.50 o 
   6  12   7       71.95       61.04     10.39 o 
   0  13   7     1153.64     1216.64     42.10 o 
   1  13   7       47.82       49.34      7.69 o 
   2  13   7       63.70       52.67      8.75 o 
   3  13   7       17.62       24.96      6.06 o 
   4  13   7       48.66       35.27      6.96 o 
   5  13   7      193.11      198.93     10.84 o 
   1  14   7      177.16      170.52      7.33 o 
   2  14   7      167.14      189.11     10.34 o 
   3  14   7       92.55      100.26      9.49 o 
   4  14   7       18.64       12.46      8.01 o 
   0  15   7      140.37      128.32      9.11 o 
   1  15   7        8.29        2.55      4.63 o 
   2  15   7        7.48        2.06      5.37 o 
   3  15   7        7.57        2.98      5.55 o 
   1  16   7       66.78       69.66      6.44 o 
   0   0   8      326.64      350.12     16.81 o 
   2   0   8      186.92      200.55      9.19 o 
   4   0   8      799.15      864.29     18.58 o 
   6   0   8      128.86      148.89     10.79 o 
   8   0   8      213.81      231.98     16.31 o 
   1   1   8       88.20       90.53      4.57 o 
   2   1   8       26.13       28.45      3.18 o 
   3   1   8      164.39      159.52      5.61 o 
   4   1   8       31.98       33.31      2.13 o 
   5   1   8       12.65       11.53      2.66 o 
   6   1   8      319.19      352.98     12.18 o 
   7   1   8        8.96        6.18      4.92 o 
   8   1   8      269.19      290.72     12.97 o 
   0   2   8      120.11      124.76      6.13 o 
   1   2   8      251.03      257.40      5.71 o 
   2   2   8       33.64       41.18      2.99 o 
   3   2   8      812.76      846.34     14.19 o 
   4   2   8      139.93      136.40      4.38 o 
   5   2   8      124.94      128.92      5.57 o 
   6   2   8       16.80       24.66      4.61 o 
   7   2   8       43.68       40.01      5.50 o 
   8   2   8       66.96       57.60      7.29 o 
   1   3   8      163.68      171.40      4.53 o 
   2   3   8      174.04      182.39      5.79 o 
   3   3   8      490.20      479.98      8.74 o 
   4   3   8        5.80        3.96      2.60 o 
   5   3   8        1.96        3.76      3.07 o 
   6   3   8       22.62       26.80      7.38 o 
   7   3   8        8.87        9.54      4.73 o 
   0   4   8      192.96      201.52      8.93 o 
   1   4   8      364.50      392.49      7.00 o 
   2   4   8      124.31      115.98      3.79 o 
   3   4   8      258.46      266.15      6.28 o 
   4   4   8        3.99        7.27      3.58 o 
   5   4   8      277.23      297.04      7.87 o 
   6   4   8       38.33       41.73      5.20 o 
   7   4   8      136.95      110.52      8.48 o 
   1   5   8       53.99       54.48      3.28 o 
   2   5   8       32.64       35.29      2.66 o 
   3   5   8      252.18      260.24      8.34 o 
   4   5   8       37.59       35.28      3.22 o 
   5   5   8       53.20       62.79      4.49 o 
   6   5   8       29.68       17.62      4.24 o 
   7   5   8       85.22       89.50      6.57 o 
   0   6   8      514.25      565.01     12.51 o 
   1   6   8      227.98      224.43      5.46 o 
   2   6   8      151.94      139.48      4.11 o 
   3   6   8      143.85      135.71      4.40 o 
   4   6   8       23.32       16.75      2.84 o 
   5   6   8       32.03       36.90      4.32 o 
   6   6   8      117.86      118.68      7.98 o 
   7   6   8      137.85      125.25      7.41 o 
   1   7   8       53.50       49.96      3.02 o 
   2   7   8      338.55      344.34      7.47 o 
   3   7   8       59.73       63.38      4.89 o 
   4   7   8       73.08       70.78      4.14 o 
   5   7   8        6.86        3.91      3.17 o 
   6   7   8      103.28      106.35      5.97 o 
   7   7   8      142.06      132.55      9.80 o 
   0   8   8       16.09       22.14      4.80 o 
   1   8   8       20.17       18.86      3.18 o 
   2   8   8        2.20        5.38      4.55 o 
   3   8   8        4.13       -2.48      4.34 o 
   4   8   8      184.44      186.76      6.86 o 
   5   8   8       23.74       22.94      3.42 o 
   6   8   8       13.55       18.55      5.87 o 
   1   9   8       70.78       66.10      4.50 o 
   2   9   8       66.53       72.23      5.04 o 
   3   9   8      146.59      154.76      6.26 o 
   4   9   8       65.32       57.72      5.87 o 
   5   9   8       19.84       22.40      4.98 o 
   6   9   8      148.33      141.46     10.26 o 
   0  10   8        4.39       -4.00      6.52 o 
   1  10   8       87.28       89.40      7.41 o 
   2  10   8      237.60      221.21      7.55 o 
   3  10   8      332.76      349.33     12.35 o 
   4  10   8      258.65      269.38     17.38 o 
   5  10   8       35.52       32.99      6.59 o 
   1  11   8      220.68      218.78      8.00 o 
   2  11   8       19.21       19.91      5.94 o 
   3  11   8      118.77      136.87      8.20 o 
   4  11   8       36.17       47.30      6.04 o 
   5  11   8       43.57       33.10      5.77 o 
   0  12   8      247.29      265.58     14.57 o 
   1  12   8      194.51      194.97      9.11 o 
   2  12   8       73.92       72.91      4.90 o 
   3  12   8      205.85      203.84     14.09 o 
   4  12   8        0.37        8.13      8.35 o 
   1  13   8       32.39       29.57      4.46 o 
   2  13   8      138.59      144.88      9.05 o 
   3  13   8       27.84       22.32      8.61 o 
   0  14   8       36.45       33.94     10.01 o 
   1  14   8      308.88      301.64     14.84 o 
   2  14   8        5.82        8.81      5.86 o 
   2   0   9      999.78     1060.19     27.14 o 
   4   0   9       78.26       76.62     14.13 o 
   6   0   9      171.07      176.34     13.61 o 
   0   1   9      286.04      293.86     15.48 o 
   1   1   9       39.71       42.39      4.82 o 
   2   1   9      427.77      448.03     14.09 o 
   3   1   9        5.17        5.98      2.61 o 
   4   1   9       10.58       10.52      4.96 o 
   5   1   9      149.64      136.36      8.33 o 
   6   1   9       81.44       89.57      7.08 o 
   1   2   9      174.17      186.80      5.08 o 
   2   2   9      466.65      481.33      9.48 o 
   3   2   9      110.14      111.16      4.53 o 
   4   2   9       36.80       36.78      4.51 o 
   5   2   9       26.04       15.95      6.05 o 
   6   2   9       24.51       18.65     10.94 o 
   0   3   9      113.09      116.01      5.70 o 
   1   3   9      124.44      137.22      4.94 o 
   2   3   9      130.97      134.62      5.03 o 
   3   3   9       92.63      103.02      4.69 o 
   4   3   9        1.75       -0.72      3.50 o 
   5   3   9      141.58      149.27      8.71 o 
   6   3   9       20.61       14.44      5.85 o 
   1   4   9       30.35       28.02      3.27 o 
   2   4   9       48.35       49.86      4.03 o 
   3   4   9       63.82       66.15      4.62 o 
   4   4   9       25.03       25.56      4.23 o 
   5   4   9       11.99       13.73      4.59 o 
   6   4   9        5.39       -5.75      5.75 o 
   0   5   9       21.60       24.71      5.30 o 
   1   5   9       90.00       89.60      5.62 o 
   2   5   9       13.82       13.59      3.14 o 
   3   5   9       31.88       31.52      4.51 o 
   4   5   9       27.06       26.89      7.14 o 
   5   5   9      112.90      124.92      7.18 o 
   6   5   9       27.08       21.29      5.77 o 
   1   6   9       20.01       16.03      3.76 o 
   2   6   9      276.25      301.09      8.14 o 
   3   6   9       40.78       43.62      5.34 o 
   4   6   9       10.72        9.77      4.05 o 
   5   6   9       75.04       80.71      6.21 o 
   0   7   9      361.94      348.80     17.44 o 
   1   7   9       29.56       39.10      3.81 o 
   2   7   9       27.80       24.74      4.20 o 
   3   7   9      139.90      149.57      6.55 o 
   4   7   9      140.65      131.16      7.81 o 
   5   7   9       31.69       35.36      5.27 o 
   1   8   9      114.20      115.17      5.97 o 
   2   8   9      223.10      237.67      8.67 o 
   3   8   9       61.97       56.91      5.18 o 
   4   8   9       12.96       10.91      5.38 o 
   5   8   9       45.32       46.80      6.71 o 
   0   9   9       35.92       29.27      6.95 o 
   1   9   9       78.89       78.82      6.47 o 
   2   9   9       54.01       57.96      4.81 o 
   3   9   9        9.89        1.90      4.69 o 
   4   9   9      108.88      108.05      7.95 o 
   1  10   9       52.35       46.93      5.34 o 
   2  10   9      225.16      223.57      8.21 o 
   3  10   9       27.09       15.05      5.70 o 
   0  11   9       26.36       15.09     11.66 o 
   1  11   9      127.56      131.40      7.59 o 
   2  11   9       37.99       33.19      5.03 o 
   3  11   9       88.98       90.03     10.51 o 
   1  12   9        1.09        2.40      4.69 o 
   0   0  10      648.87      602.03     52.93 o 
   2   0  10       25.12       23.09      9.94 o 
   4   0  10       44.52       59.67      8.58 o 
   1   1  10      243.92      253.55     10.42 o 
   2   1  10       87.66      107.72      7.65 o 
   3   1  10       37.16       34.69      6.54 o 
   4   1  10       40.52       41.30      5.74 o 
   5   1  10       19.63       17.81      5.47 o 
   0   2  10        3.15        7.20      8.00 o 
   1   2  10      377.64      404.91     13.71 o 
   2   2  10        5.86        3.84      4.51 o 
   3   2  10        0.26       -3.56      4.54 o 
   4   2  10      133.81      125.18      8.74 o 
   1   3  10      297.85      326.16     11.38 o 
   2   3  10       26.76       22.28      4.63 o 
   3   3  10       46.53       38.85      6.87 o 
   4   3  10       61.91       61.64      8.34 o 
   0   4  10       90.72       98.60      8.21 o 
   1   4  10       62.95       67.51      5.40 o 
   2   4  10       21.98       24.26      6.07 o 
   3   4  10       19.57        7.06      6.36 o 
   4   4  10       20.32        7.39      5.75 o 
   1   5  10       37.49       38.18      4.45 o 
   2   5  10       38.77       34.22      9.27 o 
   3   5  10      112.91      103.60      7.67 o 
   4   5  10       10.47        8.16      6.14 o 
   0   6  10        4.03        4.31      5.50 o 
   1   6  10       33.44       31.82      4.55 o 
   2   6  10       24.20       12.80      5.60 o 
   3   6  10       61.78       53.86      7.02 o 
   1   7  10      137.27      147.68      7.53 o 
   2   7  10      208.09      209.99      8.83 o 
   3   7  10       50.64       45.19     10.10 o 
   0   8  10       77.31       97.38     13.83 o 
   1   8  10        3.32        4.49      5.10 o 
   2   8  10        0.87        8.46      4.91 o 
   0   1  11      611.25      653.34     35.48 o 
   1   1  11       29.01       19.02      8.17 o 
   1   2  11      248.22      249.00     11.74 o 
                                                 
